# Supplementary material for: Bipolar disorder-iPSC derived neural progenitor cells exhibit dysregulation of store-operated Ca2+ entry and accelerated differentiation
Source: Mol Psychiatry. 2023 Jul 4;28(12):5237–50. doi: 10.1038/s41380-023-02152-6 (PMC11041787; doi:10.1038/s41380-023-02152-6)
Supplement: Supplementary file 2 — Supplementary Dataset 1 [file 41380_2023_2152_MOESM2_ESM.xlsx]

## Sheet: STAR-DESeq2
Ensembl gene ID	Approved symbol	Approved name		baseMean	log2FoldChange	lfcSE	stat	pvalue	padj
ENSG00000263711	LINC02864	long intergenic non-protein coding RNA 2864		199.789	10.1386	1.03857	9.76204	1.64e-22	7.86e-19
ENSG00000230450	NEK2P4	NEK2 pseudogene 4		30.4205	8.57949	1.1535	7.4378	1.02e-13	1.11e-10
ENSG00000176165	FOXG1	forkhead box G1		38.1511	8.32404	1.24211	6.70151	2.06e-11	1.47e-08
ENSG00000236956	NF1P8	neurofibromin 1 pseudogene 8		35.3069	8.2128	1.17108	7.01304	2.33e-12	2.18e-09
ENSG00000228314	CYP4F29P	cytochrome P450 family 4 subfamily F member 29, pseudogene		44.8087	7.97633	2.16067	3.6916	0.00022285	0.0149146
ENSG00000248796	MED15P8	mediator complex subunit 15 pseudogene 8		19.9458	7.97016	1.13033	7.05118	1.77e-12	1.7e-09
ENSG00000189223	PAX8-AS1	PAX8 antisense RNA 1		67.1711	7.60201	1.13372	6.70538	2.01e-11	1.47e-08
ENSG00000133105	RXFP2	relaxin family peptide receptor 2		19.4966	7.34839	1.36683	5.37623	7.61e-08	2.18e-05
ENSG00000120708	TGFBI	transforming growth factor beta induced		792.285	7.15963	0.789315	9.07068	1.18e-19	3.61e-16
ENSG00000205403	CFI	complement factor I		180.582	7.10618	0.530235	13.402	5.89e-41	1.98e-36
ENSG00000100336	APOL4	apolipoprotein L4		127.029	7.0505	0.886297	7.95501	1.79e-15	2.74e-12
ENSG00000107562	CXCL12	C-X-C motif chemokine ligand 12		81.1411	6.68852	0.869448	7.69284	1.44e-14	1.86e-11
ENSG00000139304	PTPRQ	protein tyrosine phosphatase receptor type Q		305.433	6.59498	0.718589	9.17768	4.4e-20	1.64e-16
ENSG00000099869	IGF2-AS	IGF2 antisense RNA		57.1061	6.54218	1.0261	6.37575	1.82e-10	1.07e-07
ENSG00000109132	PHOX2B	paired like homeobox 2B		10.5763	6.45931	1.56538	4.12636	3.69e-05	0.00386944
ENSG00000167244	IGF2	insulin like growth factor 2		9155.34	6.33928	0.637107	9.95011	2.52e-23	1.41e-19
ENSG00000164326	CARTPT	CART prepropeptide		6.28058	6.30213	1.61695	3.89755	9.72e-05	0.0081854
ENSG00000181195	PENK	proenkephalin		632.814	6.26428	1.23677	5.06502	4.08e-07	9.15e-05
ENSG00000144229	THSD7B	thrombospondin type 1 domain containing 7B		170.52	6.22149	0.938675	6.62794	3.4e-11	2.29e-08
ENSG00000236306	LINC01241	long intergenic non-protein coding RNA 1241		18.8364	6.15338	1.38397	4.44618	8.74e-06	0.00121352
ENSG00000257786	AKIRIN1P1	akirin 1 pseudogene 1		5.57158	6.13392	1.35016	4.5431	5.54e-06	0.00083891
ENSG00000259218	LINC00928	long intergenic non-protein coding RNA 928		11.0252	5.92889	1.47802	4.01139	6.04e-05	0.00568072
ENSG00000157005	SST	somatostatin		95.8821	5.90475	0.637241	9.26612	1.93e-20	8.11e-17
ENSG00000139330	KERA	keratocan		36.6727	5.90434	1.20151	4.91408	8.92e-07	0.000176283
ENSG00000164616	FBXL21P	F-box and leucine rich repeat protein 21, pseudogene		4.7171	5.8906	1.64534	3.58018	0.000343357	0.0203772
ENSG00000231431	FAR2P4	fatty acyl-CoA reductase 2 pseudogene 4		106.148	5.84257	0.652183	8.95847	3.29e-19	8.51e-16
ENSG00000133321	PLAAT4	phospholipase A and acyltransferase 4		6.64228	5.78045	1.52955	3.77917	0.000157351	0.0117478
ENSG00000148488	ST8SIA6	ST8 alpha-N-acetyl-neuraminide alpha-2,8-sialyltransferase 6		14.3817	5.75202	1.11889	5.14084	2.74e-07	6.52e-05
ENSG00000137959	IFI44L	interferon induced protein 44 like		797.621	5.66224	0.483193	11.7184	1.03e-31	1.72e-27
ENSG00000016082	ISL1	ISL LIM homeobox 1		12.9512	5.61408	1.32276	4.2442	2.19e-05	0.00255909
ENSG00000133106	EPSTI1	epithelial stromal interaction 1		12.8729	5.60253	1.34313	4.17126	3.03e-05	0.00329361
ENSG00000132470	ITGB4	integrin subunit beta 4		478.973	5.57949	1.10806	5.03535	4.77e-07	0.000105429
ENSG00000236516	KLF2P4	Kruppel like factor 2 pseudogene 4		16.7212	5.55095	0.925171	5.99992	1.97e-09	8.84e-07
ENSG00000246430	LINC00968	long intergenic non-protein coding RNA 968		11.8773	5.48479	1.299	4.22231	2.42e-05	0.00274015
ENSG00000127152	BCL11B	BCL11 transcription factor B		169.661	5.44472	0.844609	6.44643	1.15e-10	7e-08
ENSG00000166862	CACNG2	calcium voltage-gated channel auxiliary subunit gamma 2		3.43526	5.43324	1.4445	3.76132	0.000169019	0.0122618
ENSG00000085741	WNT11	Wnt family member 11		56.0061	5.40038	0.622731	8.67208	4.24e-18	1.02e-14
ENSG00000137965	IFI44	interferon induced protein 44		121.354	5.36104	0.529872	10.1176	4.62e-24	3.83e-20
ENSG00000226779	NAALADL2-AS2	NAALADL2 antisense RNA 2		10.6823	5.31511	1.09881	4.83716	1.32e-06	0.000250004
ENSG00000122584	NXPH1	neurexophilin 1		21.1292	5.30921	1.09384	4.85373	1.21e-06	0.000233943
ENSG00000144119	C1QL2	complement C1q like 2		10.446	5.26587	1.55139	3.39429	0.00068807	0.0337969
ENSG00000170323	FABP4	fatty acid binding protein 4		4.66303	5.2597	1.47415	3.56796	0.000359775	0.02121
ENSG00000002933	TMEM176A	transmembrane protein 176A		19.7755	5.2327	1.13337	4.61693	3.89e-06	0.000634847
ENSG00000102468	HTR2A	5-hydroxytryptamine receptor 2A		16.4061	5.20944	0.922697	5.64589	1.64e-08	5.81e-06
ENSG00000186960	LINC01551	long intergenic non-protein coding RNA 1551		6.30107	5.10152	1.39189	3.66518	0.000247164	0.0160618
ENSG00000163395	IGFN1	immunoglobulin like and fibronectin type III domain containing 1		296.24	5.09593	1.23145	4.13816	3.5e-05	0.00371158
ENSG00000108684	ASIC2	acid sensing ion channel subunit 2		6.22849	5.08187	1.18227	4.2984	1.72e-05	0.00210941
ENSG00000254254	PENK-AS1	PENK antisense RNA 1		94.5197	5.06081	0.799958	6.32635	2.51e-10	1.41e-07
ENSG00000008441	NFIX	nuclear factor I X		156.548	4.9826	0.697153	7.14706	8.87e-13	8.76e-10
ENSG00000224389	C4B	complement C4B (Chido blood group)		231.934	4.95732	1.16915	4.24012	2.23e-05	0.00258999
ENSG00000148680	HTR7	5-hydroxytryptamine receptor 7		5.66536	4.94539	1.2193	4.05591	4.99e-05	0.00489164
ENSG00000215475	SIAH3	siah E3 ubiquitin protein ligase family member 3		13.7592	4.94022	0.88628	5.57411	2.49e-08	8.44e-06
ENSG00000069122	ADGRF5	adhesion G protein-coupled receptor F5		8.31747	4.93044	1.29772	3.79931	0.000145101	0.0110082
ENSG00000177301	KCNA2	potassium voltage-gated channel subfamily A member 2		157.347	4.89229	0.734761	6.65834	2.77e-11	1.9e-08
ENSG00000169507	SLC38A11	solute carrier family 38 member 11		18.4369	4.86701	0.950776	5.11899	3.07e-07	7.12e-05
ENSG00000125255	SLC10A2	solute carrier family 10 member 2		20.8242	4.83808	0.944788	5.12081	3.04e-07	7.1e-05
ENSG00000152822	GRM1	glutamate metabotropic receptor 1		288.918	4.83781	1.24773	3.87727	0.000105634	0.00874134
ENSG00000137727	ARHGAP20	Rho GTPase activating protein 20		68.2525	4.82676	1.00757	4.79052	1.66e-06	0.000308783
ENSG00000144771	LRTM1	leucine rich repeats and transmembrane domains 1		28.298	4.82387	0.729794	6.60991	3.85e-11	2.53e-08
ENSG00000100427	MLC1	modulator of VRAC current 1		79.0009	4.76301	0.637254	7.47427	7.76e-14	8.99e-11
ENSG00000116132	PRRX1	paired related homeobox 1		1427.99	4.63239	0.68914	6.72199	1.79e-11	1.34e-08
ENSG00000203616	RHOT1P2	ras homolog family member T1 pseudogene 2		13.2889	4.60559	1.2821	3.59222	0.000327867	0.0197407
ENSG00000141052	MYOCD	myocardin		88.721	4.59246	0.915539	5.01612	5.27e-07	0.000114282
ENSG00000084636	COL16A1	collagen type XVI alpha 1 chain		255.323	4.53599	1.20985	3.74922	0.000177389	0.0126108
ENSG00000244731	C4A	complement C4A (Rodgers blood group)		110.151	4.51581	0.811486	5.56487	2.62e-08	8.81e-06
ENSG00000198483	ANKRD35	ankyrin repeat domain 35		4.14676	4.46726	1.1134	4.01226	6.01e-05	0.0056757
ENSG00000123243	ITIH5	inter-alpha-trypsin inhibitor heavy chain 5		127.1	4.44677	1.34656	3.30232	0.000958881	0.0423331
ENSG00000152583	SPARCL1	SPARC like 1		770.436	4.40116	0.727594	6.04892	1.46e-09	6.8e-07
ENSG00000125618	PAX8	paired box 8		9.43349	4.37828	1.12222	3.90143	9.56e-05	0.00811296
ENSG00000254185	MAPK6P5	mitogen-activated protein kinase 6 pseudogene 5		5.74172	4.36839	1.2565	3.47664	0.000507736	0.0277434
ENSG00000106565	TMEM176B	transmembrane protein 176B		15.1295	4.35433	0.959196	4.53956	5.64e-06	0.000845499
ENSG00000004799	PDK4	pyruvate dehydrogenase kinase 4		15.0243	4.34936	0.660911	6.58086	4.68e-11	3.02e-08
ENSG00000119125	GDA	guanine deaminase		18.7717	4.34602	0.773234	5.62058	1.9e-08	6.66e-06
ENSG00000135406	PRPH	peripherin		30.8838	4.32125	1.03018	4.19467	2.73e-05	0.00301986
ENSG00000169427	KCNK9	potassium two pore domain channel subfamily K member 9		41.6512	4.29205	0.694542	6.17968	6.42e-10	3.32e-07
ENSG00000251620	STPG2-AS1	STPG2 antisense RNA 1		89.4568	4.2905	0.872191	4.91923	8.69e-07	0.000173759
ENSG00000164129	NPY5R	neuropeptide Y receptor Y5		37.8558	4.28326	1.13575	3.77131	0.000162395	0.0118956
ENSG00000163492	CCDC141	coiled-coil domain containing 141		3.60724	4.26152	1.28863	3.30702	0.000942943	0.0418495
ENSG00000115339	GALNT3	polypeptide N-acetylgalactosaminyltransferase 3		153.045	4.24182	0.736407	5.76016	8.4e-09	3.32e-06
ENSG00000165929	TC2N	tandem C2 domains, nuclear		25.6954	4.20553	1.18457	3.55026	0.000384846	0.022408
ENSG00000117228	GBP1	guanylate binding protein 1		32.2413	4.17509	0.975559	4.27969	1.87e-05	0.0022537
ENSG00000164692	COL1A2	collagen type I alpha 2 chain		2155.37	4.1725	0.764515	5.45771	4.82e-08	1.51e-05
ENSG00000011465	DCN	decorin		194.252	4.13912	1.21181	3.41564	0.000636333	0.0320043
ENSG00000235848	RMDN2-AS1	RMDN2 antisense RNA 1		147.314	4.07052	0.769791	5.28782	1.24e-07	3.35e-05
ENSG00000165966	PDZRN4	PDZ domain containing ring finger 4		20.2999	4.06403	1.04046	3.90599	9.38e-05	0.00802223
ENSG00000164488	DACT2	dishevelled binding antagonist of beta catenin 2		979.793	4.06257	0.498783	8.14497	3.79e-16	6.71e-13
ENSG00000172403	SYNPO2	synaptopodin 2		146.974	4.0523	0.544026	7.44873	9.42e-14	1.06e-10
ENSG00000248543	NPM1P41	nucleophosmin 1 pseudogene 41		3.14344	4.04006	1.13633	3.55537	0.000377447	0.0220899
ENSG00000203685	STUM	stum, mechanosensory transduction mediator homolog		441.562	4.02114	0.812289	4.95039	7.41e-07	0.000149007
ENSG00000280623	PCAT14	prostate cancer associated transcript 14		10.5168	4.01409	0.986427	4.06932	4.71e-05	0.00470055
ENSG00000254245	PCDHGA3	protocadherin gamma subfamily A, 3		159.776	4.0005	0.707647	5.65324	1.57e-08	5.63e-06
ENSG00000205038	PKHD1L1	PKHD1 like 1		671.821	3.98207	0.757206	5.2589	1.45e-07	3.86e-05
ENSG00000220884	MESTP1	mesoderm specific transcript pseudogene 1		22.0204	3.97975	0.630449	6.31257	2.74e-10	1.49e-07
ENSG00000226769	GAPDHP54	glyceraldehyde 3 phosphate dehydrogenase pseudogene 54		4.3931	3.9663	1.07673	3.68365	0.000229917	0.0152057
ENSG00000237928	NFIA-AS2	NFIA antisense RNA 2		10.1327	3.94979	0.845471	4.6717	2.99e-06	0.000512034
ENSG00000156466	GDF6	growth differentiation factor 6		148.716	3.93516	0.983923	3.99946	6.35e-05	0.00587444
ENSG00000248290	TNXA	tenascin XA (pseudogene)		7.19007	3.93162	1.1843	3.31978	0.000900884	0.0408865
ENSG00000201263	SNORD114-6	small nucleolar RNA, C/D box 114-6		5.68827	3.92807	1.03124	3.80908	0.000139485	0.0106643
ENSG00000188219	POTEE	POTE ankyrin domain family member E		324.588	3.88712	0.633813	6.13291	8.63e-10	4.29e-07
ENSG00000163083	INHBB	inhibin subunit beta B		106.737	3.88281	0.652863	5.94736	2.72e-09	1.19e-06
ENSG00000091010	POU4F3	POU class 4 homeobox 3		13.7503	3.87595	1.1173	3.46902	0.000522352	0.0282541
ENSG00000171408	PDE7B	phosphodiesterase 7B		27.0888	3.85308	1.02241	3.76861	0.000164157	0.0119895
ENSG00000169891	REPS2	RALBP1 associated Eps domain containing 2		20.0411	3.83893	0.872819	4.39832	1.09e-05	0.00145446
ENSG00000250358	LINC02200	long intergenic non-protein coding RNA 2200		68.0977	3.83795	0.829357	4.62763	3.7e-06	0.000612162
ENSG00000153303	FRMD1	FERM domain containing 1		10.3728	3.79303	1.0466	3.62414	0.000289924	0.0181051
ENSG00000153930	ANKFN1	ankyrin repeat and fibronectin type III domain containing 1		91.774	3.79206	0.736548	5.14841	2.63e-07	6.3e-05
ENSG00000188176	SMTNL2	smoothelin like 2		87.7459	3.77552	0.723119	5.22116	1.78e-07	4.63e-05
ENSG00000170379	TCAF2	TRPM8 channel associated factor 2		31.5362	3.74017	1.01903	3.67034	0.000242233	0.0158025
ENSG00000137473	TTC29	tetratricopeptide repeat domain 29		8.87018	3.73864	0.889076	4.20508	2.61e-05	0.00290594
ENSG00000117602	RCAN3	RCAN family member 3		36.1812	3.72181	0.749991	4.96247	6.96e-07	0.000143462
ENSG00000112936	C7	complement C7		138.213	3.72147	0.750189	4.96071	7.02e-07	0.000143885
ENSG00000237233	TMEM26-AS1	TMEM26 antisense RNA 1		3.71418	3.69356	1.13785	3.24607	0.00117009	0.048895
ENSG00000165105	RASEF	RAS and EF-hand domain containing		29.3081	3.68375	0.560552	6.57165	4.98e-11	3.15e-08
ENSG00000163694	RBM47	RNA binding motif protein 47		218.655	3.63641	0.456723	7.96197	1.69e-15	2.71e-12
ENSG00000010932	FMO1	flavin containing dimethylaniline monoxygenase 1		16.6196	3.63412	0.805935	4.5092	6.51e-06	0.000954709
ENSG00000169218	RSPO1	R-spondin 1		49.723	3.60077	1.03126	3.49164	0.000480064	0.026484
ENSG00000255571	MIR9-3HG	MIR9-3 host gene		1110.55	3.5832	0.490406	7.3066	2.74e-13	2.88e-10
ENSG00000196569	LAMA2	laminin subunit alpha 2		2064.96	3.54763	0.395525	8.9694	2.98e-19	8.35e-16
ENSG00000196431	CRYBA4	crystallin beta A4		5.53233	3.5219	1.08049	3.25952	0.001116	0.0474009
ENSG00000127241	MASP1	MBL associated serine protease 1		187.16	3.51435	0.437202	8.03827	9.11e-16	1.53e-12
ENSG00000132854	KANK4	KN motif and ankyrin repeat domains 4		38.4668	3.51274	0.582466	6.03082	1.63e-09	7.41e-07
ENSG00000103196	CRISPLD2	cysteine rich secretory protein LCCL domain containing 2		51.1741	3.49768	0.524011	6.67481	2.48e-11	1.73e-08
ENSG00000199914	SNORD114-16	small nucleolar RNA, C/D box 114-16		6.48112	3.48964	1.0245	3.40618	0.000658796	0.0328879
ENSG00000196581	AJAP1	adherens junctions associated protein 1		199.82	3.47157	0.53428	6.49765	8.16e-11	5.08e-08
ENSG00000255248	MIR100HG	mir-100-let-7a-2-mir-125b-1 cluster host gene		884.608	3.46658	0.3273	10.5914	3.27e-26	3.66e-22
ENSG00000106333	PCOLCE	procollagen C-endopeptidase enhancer		1296.51	3.46424	0.74824	4.62985	3.66e-06	0.000611657
ENSG00000140538	NTRK3	neurotrophic receptor tyrosine kinase 3		989.47	3.43771	0.625123	5.49925	3.81e-08	1.23e-05
ENSG00000100122	CRYBB1	crystallin beta B1		14.2628	3.39441	0.943814	3.59648	0.000322551	0.0195466
ENSG00000207971	MIR125B1	microRNA 125b-1		12.257	3.39092	0.792678	4.2778	1.89e-05	0.00225733
ENSG00000241131	LINC02032	long intergenic non-protein coding RNA 2032		8.02973	3.37905	0.873181	3.86981	0.000108919	0.00893457
ENSG00000184564	SLITRK6	SLIT and NTRK like family member 6		36.1719	3.37659	0.925736	3.64747	0.000264839	0.0169806
ENSG00000140519	RHCG	Rh family C glycoprotein		21.925	3.3671	1.03724	3.24621	0.00116951	0.048895
ENSG00000181585	TMIE	transmembrane inner ear		8.00665	3.36674	0.73469	4.58253	4.59e-06	0.000728028
ENSG00000131620	ANO1	anoctamin 1		90.5509	3.36586	0.833981	4.03589	5.44e-05	0.00526116
ENSG00000173068	BNC2	basonuclin 2		568.437	3.34899	0.756068	4.42948	9.45e-06	0.00128403
ENSG00000175264	CHST1	carbohydrate sulfotransferase 1		212.524	3.33792	0.582105	5.73423	9.8e-09	3.72e-06
ENSG00000204103	MAFB	MAF bZIP transcription factor B		295.871	3.31925	0.524541	6.32792	2.48e-10	1.41e-07
ENSG00000172986	GXYLT2	glucoside xylosyltransferase 2		168.792	3.30055	0.724964	4.55272	5.3e-06	0.000819919
ENSG00000154065	ANKRD29	ankyrin repeat domain 29		31.5659	3.29291	0.912428	3.60895	0.000307438	0.0190008
ENSG00000224087	POTEF-AS1	POTEF antisense RNA 1		11.239	3.27839	0.93619	3.50185	0.000462048	0.0257864
ENSG00000106341	PPP1R17	protein phosphatase 1 regulatory subunit 17		143.057	3.27487	0.743046	4.40736	1.05e-05	0.0014062
ENSG00000064655	EYA2	EYA transcriptional coactivator and phosphatase 2		238.618	3.27291	0.827255	3.95635	7.61e-05	0.00689172
ENSG00000122691	TWIST1	twist family bHLH transcription factor 1		466.562	3.2481	0.873031	3.72049	0.000198837	0.0137455
ENSG00000171303	KCNK3	potassium two pore domain channel subfamily K member 3		165.302	3.24782	0.527701	6.15465	7.52e-10	3.83e-07
ENSG00000284329	MIR9-3	microRNA 9-3		11.1101	3.23973	0.646968	5.00755	5.51e-07	0.000118725
ENSG00000187068	C3orf70	chromosome 3 open reading frame 70		93.8016	3.21635	0.664378	4.84114	1.29e-06	0.000247847
ENSG00000124493	GRM4	glutamate metabotropic receptor 4		16.0205	3.18015	0.952584	3.33845	0.000842483	0.0390731
ENSG00000254226	LINC01933	long intergenic non-protein coding RNA 1933		108.972	3.12871	0.676517	4.62473	3.75e-06	0.00061473
ENSG00000162733	DDR2	discoidin domain receptor tyrosine kinase 2		1369.82	3.11741	0.772776	4.03405	5.48e-05	0.00527775
ENSG00000249484	LINC01470	long intergenic non-protein coding RNA 1470		13.5865	3.11262	0.693879	4.48582	7.26e-06	0.00104731
ENSG00000168743	NPNT	nephronectin		14.391	3.10522	0.758539	4.09369	4.25e-05	0.00427067
ENSG00000164128	NPY1R	neuropeptide Y receptor Y1		121.767	3.09749	0.687648	4.50446	6.65e-06	0.000971999
ENSG00000171517	LPAR3	lysophosphatidic acid receptor 3		41.5018	3.09173	0.680312	4.54458	5.5e-06	0.000836804
ENSG00000111452	ADGRD1	adhesion G protein-coupled receptor D1		14.3254	3.08906	0.562695	5.48975	4.03e-08	1.29e-05
ENSG00000012171	SEMA3B	semaphorin 3B		560.371	3.07817	0.718598	4.28358	1.84e-05	0.00222264
ENSG00000197106	SLC6A17	solute carrier family 6 member 17		8.37015	3.07428	0.776103	3.96118	7.46e-05	0.0067722
ENSG00000203805	PLPP4	phospholipid phosphatase 4		42.6805	3.06817	0.835329	3.673	0.000239716	0.0156791
ENSG00000232624	LINC01517	long intergenic non-protein coding RNA 1517		9.99031	3.06807	0.843557	3.63706	0.000275767	0.0174325
ENSG00000258647	LINC00930	long intergenic non-protein coding RNA 930		10.8218	3.06358	0.821836	3.72772	0.000193217	0.0134679
ENSG00000112319	EYA4	EYA transcriptional coactivator and phosphatase 4		648.907	3.05598	0.906451	3.37136	0.000747974	0.0358107
ENSG00000143028	SYPL2	synaptophysin like 2		56.1397	3.05407	0.676435	4.51495	6.33e-06	0.000937333
ENSG00000230630	DNM3OS	DNM3 opposite strand/antisense RNA		51.5779	3.04596	0.693341	4.39317	1.12e-05	0.0014776
ENSG00000181804	SLC9A9	solute carrier family 9 member A9		53.1122	3.01085	0.497712	6.04938	1.45e-09	6.8e-07
ENSG00000162599	NFIA	nuclear factor I A		6251.66	3.00812	0.829423	3.62676	0.000287002	0.0179561
ENSG00000146530	VWDE	von Willebrand factor D and EGF domains		109.723	2.99888	0.523179	5.73204	9.92e-09	3.72e-06
ENSG00000204338	CYP21A1P	cytochrome P450 family 21 subfamily A member 1, pseudogene		15.8395	2.98271	0.728533	4.09414	4.24e-05	0.00427067
ENSG00000079102	RUNX1T1	RUNX1 partner transcriptional co-repressor 1		1595.62	2.98171	0.500068	5.96261	2.48e-09	1.1e-06
ENSG00000162849	KIF26B	kinesin family member 26B		2085.75	2.97355	0.559119	5.31828	1.05e-07	2.93e-05
ENSG00000133019	CHRM3	cholinergic receptor muscarinic 3		586.485	2.94003	0.543102	5.4134	6.18e-08	1.82e-05
ENSG00000119138	KLF9	KLF transcription factor 9		183.027	2.92595	0.658738	4.44175	8.92e-06	0.00122862
ENSG00000183801	OLFML1	olfactomedin like 1		20.7821	2.92311	0.836443	3.49469	0.000474612	0.0262694
ENSG00000207156	RNU6-505P	RNA, U6 small nuclear 505, pseudogene		14.3722	2.91815	0.645193	4.5229	6.1e-06	0.000906782
ENSG00000100767	PAPLN	papilin, proteoglycan like sulfated glycoprotein		731.572	2.90885	0.335797	8.66252	4.61e-18	1.03e-14
ENSG00000239412	RPL21P71	ribosomal protein L21 pseudogene 71		28.4595	2.89538	0.537098	5.39078	7.02e-08	2.05e-05
ENSG00000185052	SLC24A3	solute carrier family 24 member 3		73.9075	2.89085	0.652287	4.43187	9.34e-06	0.00127588
ENSG00000174403	CRMA	cardiomyocyte maturation associated lncRNA		48.3489	2.88474	0.836693	3.44778	0.000565204	0.0296591
ENSG00000286592	LINC02885	long intergenic non-protein coding RNA 2885		11.2419	2.88241	0.623086	4.62603	3.73e-06	0.000613881
ENSG00000242671	LINC02010	long intergenic non-protein coding RNA 2010		31.8481	2.88061	0.634419	4.54055	5.61e-06	0.000845307
ENSG00000095303	PTGS1	prostaglandin-endoperoxide synthase 1		62.8146	2.87551	0.746687	3.85102	0.000117626	0.00936467
ENSG00000173210	ABLIM3	actin binding LIM protein family member 3		9.57966	2.86601	0.836556	3.42597	0.000612614	0.0310906
ENSG00000173267	SNCG	synuclein gamma		316.631	2.86035	0.869216	3.29073	0.000999291	0.0437151
ENSG00000114115	RBP1	retinol binding protein 1		1140.02	2.85357	0.457756	6.23383	4.55e-10	2.39e-07
ENSG00000232793	DNAJC19P8	DnaJ heat shock protein family (Hsp40) member C19 pseudogene 8		5.78019	2.8451	0.842433	3.37724	0.000732177	0.0353942
ENSG00000133519	ZDHHC8BP	ZDHHC8B, pseudogene		66.6588	2.81542	0.848993	3.31619	0.000912526	0.0411156
ENSG00000249487	LINC01586	long intergenic non-protein coding RNA 1586		23.5963	2.81017	0.758392	3.70544	0.000211028	0.014323
ENSG00000128274	A4GALT	alpha 1,4-galactosyltransferase (P blood group)		12.8535	2.8056	0.805516	3.48299	0.000495847	0.0272454
ENSG00000164100	NDST3	N-deacetylase and N-sulfotransferase 3		137.996	2.80166	0.612081	4.57726	4.71e-06	0.000743075
ENSG00000240583	AQP1	aquaporin 1 (Colton blood group)		52.0795	2.78331	0.620725	4.48396	7.33e-06	0.00105197
ENSG00000101605	MYOM1	myomesin 1		74.0119	2.77378	0.550614	5.03762	4.71e-07	0.000104877
ENSG00000265185	SNORD3B-1	small nucleolar RNA, C/D box 3B-1		617.32	2.76403	0.833623	3.31569	0.000914169	0.0411156
ENSG00000170381	SEMA3E	semaphorin 3E		180.472	2.75719	0.728819	3.7831	0.000154889	0.0115898
ENSG00000213025	COX20P1	COX20 pseudogene 1		36.6688	2.75663	0.31947	8.62875	6.2e-18	1.3e-14
ENSG00000053108	FSTL4	follistatin like 4		51.6937	2.75378	0.765746	3.5962	0.000322898	0.0195466
ENSG00000183287	CCBE1	collagen and calcium binding EGF domains 1		131.917	2.74768	0.695008	3.95345	7.7e-05	0.006957
ENSG00000198959	TGM2	transglutaminase 2		46.5655	2.72788	0.692712	3.93798	8.22e-05	0.00730348
ENSG00000124749	COL21A1	collagen type XXI alpha 1 chain		25.7845	2.72675	0.621054	4.39053	1.13e-05	0.00148982
ENSG00000185269	NOTUM	notum, palmitoleoyl-protein carboxylesterase		169.827	2.72531	0.785698	3.46865	0.000523084	0.0282541
ENSG00000109944	JHY	junctional cadherin complex regulator		51.4789	2.72127	0.706913	3.84951	0.000118352	0.00940018
ENSG00000172995	ARPP21	cAMP regulated phosphoprotein 21		54.7873	2.71666	0.394434	6.88749	5.68e-12	5.02e-09
ENSG00000214976	VDAC2P1	VDAC2 pseudogene 1		10.2365	2.71636	0.640657	4.23996	2.24e-05	0.00258999
ENSG00000139508	SLC46A3	solute carrier family 46 member 3		32.0276	2.71059	0.623642	4.34638	1.38e-05	0.001768
ENSG00000101298	SNPH	syntaphilin		112.661	2.69973	0.653929	4.12848	3.65e-05	0.00385811
ENSG00000187017	ESPN	espin		104.416	2.69606	0.692458	3.89346	9.88e-05	0.00830068
ENSG00000019505	SYT13	synaptotagmin 13		43.4389	2.68659	0.573145	4.68746	2.77e-06	0.000476597
ENSG00000259571	BLID	BH3-like motif containing, cell death inducer		10.5909	2.67809	0.628007	4.26442	2e-05	0.00235441
ENSG00000184144	CNTN2	contactin 2		4447.5	2.67188	0.618509	4.31987	1.56e-05	0.00195716
ENSG00000205562	FLRT2-AS1	FLRT2 antisense RNA 1		20.5151	2.67101	0.724494	3.68673	0.000227153	0.0151122
ENSG00000170382	LRRN2	leucine rich repeat neuronal 2		263.252	2.67088	0.619725	4.30979	1.63e-05	0.00202587
ENSG00000099960	SLC7A4	solute carrier family 7 member 4		5.9289	2.6637	0.696128	3.82645	0.000130005	0.0100872
ENSG00000232192	KIF26B-AS1	KIF26B antisense RNA 1		25.6262	2.66209	0.771356	3.45118	0.000558133	0.0293474
ENSG00000160307	S100B	S100 calcium binding protein B		45.0491	2.64153	0.722243	3.65739	0.000254794	0.0164306
ENSG00000138080	EMILIN1	elastin microfibril interfacer 1		606.011	2.63007	0.792398	3.31913	0.00090299	0.0408865
ENSG00000163673	DCLK3	doublecortin like kinase 3		13.3533	2.61955	0.689305	3.80027	0.000144536	0.0110082
ENSG00000187634	SAMD11	sterile alpha motif domain containing 11		219.464	2.60714	0.627497	4.15483	3.26e-05	0.00350605
ENSG00000233355	CHRM3-AS2	CHRM3 antisense RNA 2		157.927	2.60237	0.606834	4.28845	1.8e-05	0.00219818
ENSG00000162670	BRINP3	BMP/retinoic acid inducible neural specific 3		612.696	2.59759	0.763846	3.40068	0.000672196	0.0333094
ENSG00000177181	RIMKLA	ribosomal modification protein rimK like family member A		37.4439	2.59418	0.714745	3.62953	0.000283941	0.017831
ENSG00000119946	CNNM1	cyclin and CBS domain divalent metal cation transport mediator 1		57.6243	2.58431	0.619329	4.17275	3.01e-05	0.00328272
ENSG00000179981	TSHZ1	teashirt zinc finger homeobox 1		2807.53	2.58084	0.436165	5.91711	3.28e-09	1.41e-06
ENSG00000157445	CACNA2D3	calcium voltage-gated channel auxiliary subunit alpha2delta 3		124.134	2.5774	0.761395	3.3851	0.000711524	0.034645
ENSG00000066056	TIE1	tyrosine kinase with immunoglobulin like and EGF like domains 1		55.0858	2.55071	0.558931	4.56355	5.03e-06	0.000782525
ENSG00000115107	STEAP3	STEAP3 metalloreductase		129.38	2.52835	0.702209	3.60057	0.000317517	0.0192919
ENSG00000095739	BAMBI	BMP and activin membrane bound inhibitor		226.85	2.50232	0.53832	4.64839	3.35e-06	0.000570537
ENSG00000221866	PLXNA4	plexin A4		331.96	2.49833	0.675296	3.6996	0.000215939	0.0145681
ENSG00000144649	GASK1A	golgi associated kinase 1A		31.1038	2.49045	0.620281	4.01504	5.94e-05	0.00562494
ENSG00000224812	TMEM72-AS1	TMEM72 antisense RNA 1		20.7535	2.48949	0.421389	5.90783	3.47e-09	1.47e-06
ENSG00000124313	IQSEC2	IQ motif and Sec7 domain ArfGEF 2		222.15	2.48894	0.605706	4.10915	3.97e-05	0.00406773
ENSG00000261150	EPPK1	epiplakin 1		521.834	2.47738	0.519103	4.77242	1.82e-06	0.000332366
ENSG00000119283	TRIM67	tripartite motif containing 67		626.72	2.4689	0.754437	3.27251	0.00106598	0.0456809
ENSG00000184347	SLIT3	slit guidance ligand 3		1361.95	2.46262	0.462212	5.32791	9.93e-08	2.8e-05
ENSG00000219642	BMPR1AP1	bone morphogenetic protein receptor type 1A pseudogene 1		9.31971	2.45231	0.634074	3.86755	0.000109933	0.00898582
ENSG00000205978	NYNRIN	NYN domain and retroviral integrase containing		598.093	2.45103	0.567655	4.31782	1.58e-05	0.0019681
ENSG00000251002	TRD-AS1	TRD antisense RNA 1		64.1939	2.44815	0.713058	3.43331	0.000596255	0.0305838
ENSG00000013588	GPRC5A	G protein-coupled receptor class C group 5 member A		40.2411	2.43092	0.735045	3.30717	0.000942446	0.0418495
ENSG00000248222	SLIT3-AS1	SLIT3 antisense RNA 1		31.7299	2.42378	0.585651	4.13862	3.49e-05	0.00371158
ENSG00000151067	CACNA1C	calcium voltage-gated channel subunit alpha1 C		289.466	2.40156	0.44179	5.43598	5.45e-08	1.63e-05
ENSG00000018236	CNTN1	contactin 1		191.698	2.4011	0.523669	4.58514	4.54e-06	0.000725834
ENSG00000288869	SMANTIS	SMARCA4 interacting SWI/SNF chromatin remodeling complex scaffold lncRNA		115.186	2.40003	0.647981	3.70386	0.000212347	0.0143835
ENSG00000175267	VWA3A	von Willebrand factor A domain containing 3A		20.2148	2.39589	0.69729	3.43599	0.000590384	0.0305156
ENSG00000172348	RCAN2	regulator of calcineurin 2		448.227	2.39508	0.719141	3.33048	0.000866979	0.0396344
ENSG00000142233	NTN5	netrin 5		21.8654	2.38348	0.635765	3.749	0.000177542	0.0126108
ENSG00000129009	ISLR	immunoglobulin superfamily containing leucine rich repeat		55.8627	2.36461	0.714781	3.30817	0.000939088	0.0418369
ENSG00000136928	GABBR2	gamma-aminobutyric acid type B receptor subunit 2		56.2261	2.35728	0.487203	4.83839	1.31e-06	0.000249872
ENSG00000188580	NKAIN2	sodium/potassium transporting ATPase interacting 2		142.159	2.35427	0.517721	4.54737	5.43e-06	0.000829536
ENSG00000143858	SYT2	synaptotagmin 2		1751.4	2.3424	0.568146	4.12288	3.74e-05	0.00389185
ENSG00000128918	ALDH1A2	aldehyde dehydrogenase 1 family member A2		60.5337	2.32705	0.581926	3.99887	6.36e-05	0.00587444
ENSG00000149090	PAMR1	peptidase domain containing associated with muscle regeneration 1		46.6373	2.32191	0.629108	3.6908	0.00022355	0.0149316
ENSG00000125965	GDF5	growth differentiation factor 5		23.7606	2.3191	0.674594	3.43777	0.000586527	0.0304568
ENSG00000185774	KCNIP4	potassium voltage-gated channel interacting protein 4		77.75	2.31852	0.520163	4.45729	8.3e-06	0.00116194
ENSG00000174640	SLCO2A1	solute carrier organic anion transporter family member 2A1		16.0475	2.31144	0.569156	4.06117	4.88e-05	0.00481847
ENSG00000106483	SFRP4	secreted frizzled related protein 4		145.626	2.30219	0.677603	3.39755	0.000679928	0.0334949
ENSG00000092969	TGFB2	transforming growth factor beta 2		2813.31	2.2814	0.437132	5.21901	1.8e-07	4.65e-05
ENSG00000182132	KCNIP1	potassium voltage-gated channel interacting protein 1		19.0308	2.27496	0.599647	3.79383	0.000148344	0.0111497
ENSG00000177511	ST8SIA3	ST8 alpha-N-acetyl-neuraminide alpha-2,8-sialyltransferase 3		255.35	2.25992	0.562851	4.01513	5.94e-05	0.00562494
ENSG00000079308	TNS1	tensin 1		524.326	2.25143	0.584433	3.85233	0.000116998	0.00935898
ENSG00000124440	HIF3A	hypoxia inducible factor 3 subunit alpha		632.431	2.23893	0.55742	4.0166	5.9e-05	0.00561952
ENSG00000093010	COMT	catechol-O-methyltransferase		432.74	2.23231	0.439915	5.07441	3.89e-07	8.76e-05
ENSG00000224940	PRRT4	proline rich transmembrane protein 4		28.204	2.22639	0.516782	4.30817	1.65e-05	0.0020332
ENSG00000160188	RSPH1	radial spoke head component 1		32.8608	2.21856	0.588302	3.77112	0.000162517	0.0118956
ENSG00000185070	FLRT2	fibronectin leucine rich transmembrane protein 2		739.063	2.21661	0.657031	3.37368	0.000741719	0.0356503
ENSG00000164440	TXLNB	taxilin beta		27.5118	2.21467	0.660761	3.3517	0.000803163	0.0378455
ENSG00000132872	SYT4	synaptotagmin 4		961.957	2.19984	0.534579	4.1151	3.87e-05	0.00398851
ENSG00000101134	DOK5	docking protein 5		175.443	2.17927	0.448473	4.85931	1.18e-06	0.00022876
ENSG00000130830	MPP1	MAGUK p55 scaffold protein 1		252.547	2.17636	0.565087	3.85138	0.000117456	0.00936467
ENSG00000161270	NPHS1	NPHS1 adhesion molecule, nephrin		73.2994	2.16812	0.312537	6.93717	4e-12	3.63e-09
ENSG00000196932	TMEM26	transmembrane protein 26		53.8015	2.16286	0.652301	3.31573	0.000914035	0.0411156
ENSG00000107742	SPOCK2	SPARC (osteonectin), cwcv and kazal like domains proteoglycan 2		412.372	2.12713	0.516621	4.1174	3.83e-05	0.00396109
ENSG00000249936	RAC1P2	Rac family small GTPase 1 pseudogene 2		28.919	2.11515	0.505195	4.1868	2.83e-05	0.00310628
ENSG00000196358	NTNG2	netrin G2		256.68	2.11234	0.615042	3.43446	0.000593745	0.0305483
ENSG00000258376	PAPLN-AS1	PAPLN antisense RNA 1		37.0775	2.09946	0.469319	4.47341	7.7e-06	0.00109129
ENSG00000164929	BAALC	BAALC binder of MAP3K1 and KLF4		1867.92	2.09652	0.489245	4.28522	1.83e-05	0.00221884
ENSG00000147642	SYBU	syntabulin		704.986	2.09416	0.304856	6.86933	6.45e-12	5.42e-09
ENSG00000279685	MAPT-IT1	MAPT intronic transcript 1		8.63493	2.09288	0.607522	3.44494	0.00057118	0.0298444
ENSG00000130055	GDPD2	glycerophosphodiester phosphodiesterase domain containing 2		791.781	2.09284	0.635355	3.29397	0.000987825	0.0433359
ENSG00000166257	SCN3B	sodium voltage-gated channel beta subunit 3		246.85	2.08859	0.472382	4.4214	9.81e-06	0.00132312
ENSG00000173698	ADGRG2	adhesion G protein-coupled receptor G2		91.2575	2.08271	0.578442	3.60055	0.000317541	0.0192919
ENSG00000236939	BAALC-AS2	BAALC antisense RNA 2		44.0439	2.08125	0.477595	4.35776	1.31e-05	0.00168497
ENSG00000135116	HRK	harakiri, BCL2 interacting protein		134.026	2.06507	0.445727	4.63304	3.6e-06	0.000605295
ENSG00000197959	DNM3	dynamin 3		575.285	2.03673	0.378167	5.38579	7.21e-08	2.09e-05
ENSG00000138670	RASGEF1B	RasGEF domain family member 1B		202.966	2.02746	0.537519	3.77189	0.000162016	0.0118956
ENSG00000240184	PCDHGC3	protocadherin gamma subfamily C, 3		372.072	2.01452	0.34664	5.81155	6.19e-09	2.57e-06
ENSG00000207638	MIR99A	microRNA 99a		11.8818	2.0123	0.511096	3.93722	8.24e-05	0.00730734
ENSG00000153246	PLA2R1	phospholipase A2 receptor 1		29.7193	2.01222	0.371216	5.42061	5.94e-08	1.77e-05
ENSG00000253537	PCDHGA7	protocadherin gamma subfamily A, 7		235.339	1.98856	0.364817	5.45083	5.01e-08	1.55e-05
ENSG00000259845	HERC2P10	HERC2 pseudogene 10		202.667	1.98464	0.505185	3.92855	8.55e-05	0.00744276
ENSG00000140853	NLRC5	NLR family CARD domain containing 5		72.1166	1.97872	0.388681	5.09085	3.56e-07	8.19e-05
ENSG00000114251	WNT5A	Wnt family member 5A		1885.52	1.97483	0.426675	4.62842	3.68e-06	0.000612162
ENSG00000138316	ADAMTS14	ADAM metallopeptidase with thrombospondin type 1 motif 14		130.831	1.97421	0.568526	3.47251	0.000515607	0.0280759
ENSG00000138061	CYP1B1	cytochrome P450 family 1 subfamily B member 1		481.435	1.96567	0.555247	3.54018	0.000399858	0.0230035
ENSG00000197442	MAP3K5	mitogen-activated protein kinase kinase kinase 5		46.6119	1.96365	0.532839	3.68526	0.000228472	0.0151699
ENSG00000119866	BCL11A	BCL11 transcription factor A		925.315	1.96272	0.310846	6.31413	2.72e-10	1.49e-07
ENSG00000253731	PCDHGA6	protocadherin gamma subfamily A, 6		270.653	1.95494	0.247664	7.8935	2.94e-15	4.28e-12
ENSG00000250786	SNHG18	small nucleolar RNA host gene 18		249.63	1.95381	0.525972	3.71467	0.000203472	0.0139362
ENSG00000183570	PCBP3	poly(rC) binding protein 3		103.159	1.95074	0.507507	3.84377	0.000121158	0.00955528
ENSG00000137872	SEMA6D	semaphorin 6D		1654.24	1.93332	0.478611	4.03944	5.36e-05	0.00520266
ENSG00000196482	ESRRG	estrogen related receptor gamma		245.514	1.92824	0.470927	4.09456	4.23e-05	0.00427067
ENSG00000158258	CLSTN2	calsyntenin 2		1134.74	1.91913	0.555726	3.45338	0.000553608	0.0292446
ENSG00000260382	TMEM183AP3	TMEM183A pseudogene 3		30.2845	1.91651	0.58906	3.2535	0.00113994	0.0479931
ENSG00000184226	PCDH9	protocadherin 9		2144.71	1.90738	0.33462	5.70015	1.2e-08	4.37e-06
ENSG00000184216	IRAK1	interleukin 1 receptor associated kinase 1		266.686	1.90056	0.509765	3.72831	0.00019277	0.0134647
ENSG00000162576	MXRA8	matrix remodeling associated 8		876.085	1.88154	0.345103	5.45213	4.98e-08	1.55e-05
ENSG00000005108	THSD7A	thrombospondin type 1 domain containing 7A		2920.19	1.88047	0.55758	3.37255	0.00074476	0.0357453
ENSG00000224597	SVIL-AS1	SVIL antisense RNA 1		541.169	1.86657	0.404576	4.61363	3.96e-06	0.000639145
ENSG00000075429	CACNG5	calcium voltage-gated channel auxiliary subunit gamma 5		51.8026	1.85972	0.507828	3.66211	0.000250145	0.0162242
ENSG00000136531	SCN2A	sodium voltage-gated channel alpha subunit 2		236.678	1.8587	0.547927	3.39224	0.000693239	0.0339515
ENSG00000231672	DIRC3	disrupted in renal carcinoma 3		40.948	1.85853	0.457125	4.06569	4.79e-05	0.00476032
ENSG00000119699	TGFB3	transforming growth factor beta 3		279.571	1.85547	0.293134	6.32977	2.46e-10	1.41e-07
ENSG00000171951	SCG2	secretogranin II		171.696	1.84792	0.50313	3.67284	0.000239874	0.0156791
ENSG00000142303	ADAMTS10	ADAM metallopeptidase with thrombospondin type 1 motif 10		142.584	1.84581	0.539935	3.41858	0.00062949	0.0317552
ENSG00000154917	RAB6B	RAB6B, member RAS oncogene family		2521.15	1.84492	0.45596	4.04624	5.2e-05	0.0050685
ENSG00000112902	SEMA5A	semaphorin 5A		2533.19	1.81258	0.443413	4.08779	4.36e-05	0.00436772
ENSG00000104313	EYA1	EYA transcriptional coactivator and phosphatase 1		631.63	1.80844	0.413574	4.37271	1.23e-05	0.00159796
ENSG00000021355	SERPINB1	serpin family B member 1		81.2898	1.79776	0.53603	3.35384	0.000796995	0.037704
ENSG00000067798	NAV3	neuron navigator 3		2028.65	1.79743	0.405855	4.42875	9.48e-06	0.00128403
ENSG00000077092	RARB	retinoic acid receptor beta		524.073	1.7923	0.360129	4.97683	6.46e-07	0.000134042
ENSG00000104361	NIPAL2	NIPA like domain containing 2		52.6093	1.77834	0.540504	3.29015	0.00100132	0.0437392
ENSG00000142173	COL6A2	collagen type VI alpha 2 chain		3446.46	1.77441	0.539361	3.28984	0.00100245	0.0437392
ENSG00000174938	SEZ6L2	seizure related 6 homolog like 2		467.414	1.76223	0.52319	3.36824	0.000756511	0.0360518
ENSG00000135828	RNASEL	ribonuclease L		68.5322	1.75036	0.519643	3.36838	0.0007561	0.0360518
ENSG00000140839	CLEC18B	C-type lectin domain family 18 member B		115.745	1.74169	0.466767	3.73139	0.00019043	0.0133289
ENSG00000265666	RARA-AS1	RARA antisense RNA 1		82.3968	1.73407	0.318998	5.43599	5.45e-08	1.63e-05
ENSG00000187624	C17orf97	chromosome 17 open reading frame 97		114.536	1.73311	0.334639	5.17903	2.23e-07	5.63e-05
ENSG00000103056	SMPD3	sphingomyelin phosphodiesterase 3		295.297	1.71578	0.335053	5.12093	3.04e-07	7.1e-05
ENSG00000213468	FIRRE	firre intergenic repeating RNA element		387.798	1.70916	0.52689	3.24387	0.00117918	0.0491525
ENSG00000175906	ARL4D	ADP ribosylation factor like GTPase 4D		292.132	1.70814	0.333409	5.12326	3e-07	7.1e-05
ENSG00000235920	THRAP3P3	THRAP3 pseudogene 3		132.986	1.69734	0.469058	3.61861	0.000296193	0.0183941
ENSG00000148655	LRMDA	leucine rich melanocyte differentiation associated		17.0751	1.6938	0.464901	3.64336	0.000269101	0.0171231
ENSG00000231789	PIK3CD-AS2	PIK3CD antisense RNA 2		68.7337	1.69119	0.427949	3.95185	7.75e-05	0.00698503
ENSG00000215018	COL28A1	collagen type XXVIII alpha 1 chain		37.5841	1.68744	0.490939	3.43717	0.00058783	0.0304774
ENSG00000244586	WNT5A-AS1	WNT5A antisense RNA 1		236.625	1.68513	0.475383	3.54479	0.000392927	0.0227606
ENSG00000104154	SLC30A4	solute carrier family 30 member 4		195.692	1.6834	0.406249	4.14377	3.42e-05	0.0036554
ENSG00000215196	BASP1-AS1	BASP1 antisense RNA 1		148.644	1.67329	0.35646	4.6942	2.68e-06	0.000465931
ENSG00000130477	UNC13A	unc-13 homolog A		309.744	1.66578	0.45893	3.62971	0.000283742	0.017831
ENSG00000158747	NBL1	NBL1, DAN family BMP antagonist		80.5105	1.66457	0.45319	3.67301	0.000239708	0.0156791
ENSG00000155761	SPAG17	sperm associated antigen 17		185.291	1.65069	0.467477	3.53106	0.000413903	0.0235693
ENSG00000183671	CMKLR2	chemerin chemokine-like receptor 2		209.138	1.63694	0.390311	4.19394	2.74e-05	0.00301986
ENSG00000180011	PTGR3	prostaglandin reductase 3		1748.32	1.63563	0.434868	3.76122	0.000169089	0.0122618
ENSG00000147862	NFIB	nuclear factor I B		1729.8	1.62359	0.433573	3.74468	0.000180625	0.0127489
ENSG00000134138	MEIS2	Meis homeobox 2		3779.99	1.61575	0.239484	6.74679	1.51e-11	1.15e-08
ENSG00000188158	NHS	NHS actin remodeling regulator		914.547	1.61436	0.277411	5.81938	5.91e-09	2.48e-06
ENSG00000163995	ABLIM2	actin binding LIM protein family member 2		78.9419	1.60418	0.407021	3.94127	8.1e-05	0.0072229
ENSG00000165899	OTOGL	otogelin like		78.2522	1.60384	0.479975	3.34151	0.000833234	0.0388808
ENSG00000198682	PAPSS2	3'-phosphoadenosine 5'-phosphosulfate synthase 2		192.011	1.59129	0.466386	3.41195	0.000645006	0.0323475
ENSG00000102554	KLF5	KLF transcription factor 5		79.561	1.58845	0.44937	3.53483	0.000408036	0.023354
ENSG00000115841	RMDN2	regulator of microtubule dynamics 2		168.154	1.5869	0.466562	3.40126	0.000670771	0.0333094
ENSG00000171617	ENC1	ectodermal-neural cortex 1		13105.6	1.58147	0.395462	3.99905	6.36e-05	0.00587444
ENSG00000151023	ENKUR	enkurin, TRPC channel interacting protein		97.114	1.58045	0.375084	4.21359	2.51e-05	0.00281957
ENSG00000196104	SPOCK3	SPARC (osteonectin), cwcv and kazal like domains proteoglycan 3		35.5565	1.5777	0.373092	4.22871	2.35e-05	0.00269249
ENSG00000165424	ZCCHC24	zinc finger CCHC-type containing 24		823.379	1.5759	0.404111	3.89967	9.63e-05	0.00815156
ENSG00000175984	DENND2C	DENN domain containing 2C		35.2746	1.57089	0.367223	4.27774	1.89e-05	0.00225733
ENSG00000061455	PRDM6	PR/SET domain 6		22.9379	1.56568	0.462918	3.3822	0.000719083	0.0349119
ENSG00000174963	ZIC4	Zic family member 4		1899.34	1.56189	0.273102	5.71906	1.07e-08	3.95e-06
ENSG00000107738	VSIR	V-set immunoregulatory receptor		33.8024	1.56139	0.401226	3.89154	9.96e-05	0.00832484
ENSG00000148848	ADAM12	ADAM metallopeptidase domain 12		1226.94	1.53997	0.43033	3.57858	0.000345471	0.0204345
ENSG00000244371	PFN1P8	profilin 1 pseudogene 8		12.9541	1.53913	0.437048	3.52164	0.000428882	0.0243398
ENSG00000253873	PCDHGA11	protocadherin gamma subfamily A, 11		331.719	1.5361	0.30724	4.99967	5.74e-07	0.000122896
ENSG00000110436	SLC1A2	solute carrier family 1 member 2		6720.69	1.53431	0.391186	3.9222	8.77e-05	0.00757106
ENSG00000132386	SERPINF1	serpin family F member 1		652.851	1.52159	0.448386	3.39349	0.000690075	0.0338459
ENSG00000128655	PDE11A	phosphodiesterase 11A		30.3921	1.51929	0.436233	3.48275	0.000496299	0.0272454
ENSG00000013364	MVP	major vault protein		497.043	1.51683	0.379266	3.99939	6.35e-05	0.00587444
ENSG00000165633	VSTM4	V-set and transmembrane domain containing 4		475.616	1.51615	0.328453	4.61603	3.91e-06	0.000634847
ENSG00000235904	RBMS3-AS3	RBMS3 antisense RNA 3		34.292	1.50679	0.425464	3.54153	0.000397817	0.0229662
ENSG00000184828	ZBTB7C	zinc finger and BTB domain containing 7C		64.5817	1.50137	0.360234	4.16775	3.08e-05	0.00333394
ENSG00000164142	FHIP1A	FHF complex subunit HOOK interacting protein 1A		129.178	1.50017	0.424766	3.53175	0.00041282	0.0235476
ENSG00000254042	SLIT3-AS2	SLIT3 antisense RNA 2		45.5898	1.49758	0.45465	3.29391	0.000988043	0.0433359
ENSG00000107736	CDH23	cadherin related 23		1290.41	1.49695	0.387177	3.86633	0.000110488	0.00898802
ENSG00000131773	KHDRBS3	KH RNA binding domain containing, signal transduction associated 3		669.43	1.49638	0.286162	5.22915	1.7e-07	4.47e-05
ENSG00000166250	CLMP	CXADR like membrane protein		618.209	1.48855	0.419366	3.54952	0.000385936	0.022408
ENSG00000249242	TMEM150C	transmembrane protein 150C		240.454	1.48302	0.443462	3.3442	0.000825209	0.0386674
ENSG00000173114	LRRN3	leucine rich repeat neuronal 3		806.332	1.47564	0.44355	3.32687	0.000878258	0.0400364
ENSG00000116194	ANGPTL1	angiopoietin like 1		198.548	1.47292	0.311464	4.72903	2.26e-06	0.000401028
ENSG00000184307	ZDHHC23	zinc finger DHHC-type palmitoyltransferase 23		50.6553	1.45936	0.438057	3.33145	0.000863957	0.0396344
ENSG00000136052	SLC41A2	solute carrier family 41 member 2		125.754	1.45626	0.267513	5.44371	5.22e-08	1.59e-05
ENSG00000247081	BAALC-AS1	BAALC antisense RNA 1		504.094	1.45504	0.440222	3.30525	0.000948907	0.0420055
ENSG00000189221	MAOA	monoamine oxidase A		246.049	1.45263	0.345461	4.20489	2.61e-05	0.00290594
ENSG00000089199	CHGB	chromogranin B		150.59	1.45131	0.365204	3.97397	7.07e-05	0.00643578
ENSG00000105409	ATP1A3	ATPase Na+/K+ transporting subunit alpha 3		275.755	1.44942	0.418958	3.45959	0.000541007	0.0288054
ENSG00000215386	MIR99AHG	mir-99a-let-7c cluster host gene		4795.23	1.44571	0.300374	4.81305	1.49e-06	0.000277443
ENSG00000160097	FNDC5	fibronectin type III domain containing 5		653.575	1.44154	0.424504	3.39582	0.000684229	0.0336574
ENSG00000167619	TMEM145	transmembrane protein 145		542.975	1.42326	0.313911	4.53395	5.79e-06	0.000864435
ENSG00000080561	MID2	midline 2		70.2444	1.42276	0.428783	3.31814	0.000906199	0.0409765
ENSG00000140937	CDH11	cadherin 11		3181.66	1.39864	0.429479	3.2566	0.00112756	0.0477303
ENSG00000132821	VSTM2L	V-set and transmembrane domain containing 2 like		1465.97	1.39468	0.414773	3.36252	0.000772344	0.0366503
ENSG00000187479	C11orf96	chromosome 11 open reading frame 96		49.9303	1.37879	0.418058	3.2981	0.000973427	0.0429189
ENSG00000152932	RAB3C	RAB3C, member RAS oncogene family		1164.87	1.34859	0.378018	3.56752	0.00036038	0.02121
ENSG00000141905	NFIC	nuclear factor I C		357.151	1.33604	0.361912	3.69161	0.000222841	0.0149146
ENSG00000103723	AP3B2	adaptor related protein complex 3 subunit beta 2		714.313	1.33499	0.370528	3.60294	0.000314642	0.0192551
ENSG00000173281	PPP1R3B	protein phosphatase 1 regulatory subunit 3B		299.502	1.33432	0.347122	3.84397	0.000121062	0.00955528
ENSG00000058668	ATP2B4	ATPase plasma membrane Ca2+ transporting 4		7522.19	1.33197	0.2975	4.47721	7.56e-06	0.00107658
ENSG00000204624	DISP3	dispatched RND transporter family member 3		822.972	1.30589	0.340927	3.8304	0.000127933	0.0099683
ENSG00000166482	MFAP4	microfibril associated protein 4		158.999	1.30347	0.316092	4.1237	3.73e-05	0.00389012
ENSG00000172296	SPTLC3	serine palmitoyltransferase long chain base subunit 3		102.287	1.29399	0.357564	3.61891	0.000295849	0.0183941
ENSG00000177614	PGBD5	piggyBac transposable element derived 5		502.859	1.2765	0.339768	3.75698	0.000171977	0.012346
ENSG00000163328	GPR155	G protein-coupled receptor 155		315.595	1.26666	0.379844	3.33469	0.000853934	0.0393548
ENSG00000131759	RARA	retinoic acid receptor alpha		1381.66	1.24964	0.277718	4.49967	6.81e-06	0.000989879
ENSG00000183023	SLC8A1	solute carrier family 8 member A1		1364.49	1.24805	0.350428	3.56151	0.000368729	0.0216199
ENSG00000186648	CARMIL3	capping protein regulator and myosin 1 linker 3		272.421	1.23362	0.338355	3.64594	0.000266417	0.0170167
ENSG00000103888	CEMIP	cell migration inducing hyaluronidase 1		359.841	1.23097	0.22472	5.47778	4.31e-08	1.37e-05
ENSG00000182771	GRID1	glutamate ionotropic receptor delta type subunit 1		464.479	1.2059	0.362256	3.32885	0.000872054	0.0398076
ENSG00000080503	SMARCA2	SWI/SNF related, matrix associated, actin dependent regulator of chromatin, subfamily a, member 2		1235.09	1.2017	0.352282	3.41119	0.000646799	0.0323852
ENSG00000237172	B3GNT9	UDP-GlcNAc:betaGal beta-1,3-N-acetylglucosaminyltransferase 9		45.0899	1.19517	0.362489	3.29713	0.000976795	0.043011
ENSG00000107902	LHPP	phospholysine phosphohistidine inorganic pyrophosphate phosphatase		230.583	1.1815	0.228998	5.15943	2.48e-07	6.07e-05
ENSG00000253485	PCDHGA5	protocadherin gamma subfamily A, 5		100.749	1.1774	0.271557	4.33575	1.45e-05	0.00182791
ENSG00000095370	SH2D3C	SH2 domain containing 3C		400.919	1.17518	0.304882	3.85456	0.000115938	0.00930685
ENSG00000101400	SNTA1	syntrophin alpha 1		388.217	1.16181	0.261013	4.45116	8.54e-06	0.00119064
ENSG00000135127	BICDL1	BICD family like cargo adaptor 1		105.787	1.14857	0.351479	3.26782	0.00108379	0.0463258
ENSG00000080854	IGSF9B	immunoglobulin superfamily member 9B		2145.14	1.14269	0.259951	4.39579	1.1e-05	0.00146568
ENSG00000076356	PLXNA2	plexin A2		10652.8	1.14109	0.186092	6.13182	8.69e-10	4.29e-07
ENSG00000126259	KIRREL2	kirre like nephrin family adhesion molecule 2		1468.08	1.13422	0.288722	3.92841	8.55e-05	0.00744276
ENSG00000138769	CDKL2	cyclin dependent kinase like 2		150.306	1.12358	0.329516	3.40977	0.000650167	0.0325055
ENSG00000204969	PCDHA2	protocadherin alpha 2		299.115	1.10414	0.248858	4.43684	9.13e-06	0.00125187
ENSG00000079215	SLC1A3	solute carrier family 1 member 3		6433.64	1.08782	0.328566	3.3108	0.000930292	0.0416232
ENSG00000187244	BCAM	basal cell adhesion molecule (Lutheran blood group)		460.058	1.08723	0.218369	4.97888	6.4e-07	0.000133457
ENSG00000143995	MEIS1	Meis homeobox 1		3056.19	1.08653	0.196558	5.52778	3.24e-08	1.07e-05
ENSG00000129993	CBFA2T3	CBFA2/RUNX1 partner transcriptional co-repressor 3		74.1492	1.07592	0.279647	3.84743	0.000119366	0.00945833
ENSG00000147234	FRMPD3	FERM and PDZ domain containing 3		525.737	1.07217	0.285476	3.75575	0.000172825	0.0123804
ENSG00000102003	SYP	synaptophysin		409.997	1.06502	0.273262	3.89745	9.72e-05	0.0081854
ENSG00000120594	PLXDC2	plexin domain containing 2		2768.8	1.0585	0.287783	3.67813	0.000234951	0.0155081
ENSG00000126351	THRA	thyroid hormone receptor alpha		756.616	1.05813	0.184621	5.73136	9.96e-09	3.72e-06
ENSG00000119547	ONECUT2	one cut homeobox 2		1676.08	1.05612	0.310345	3.40304	0.000666398	0.0331689
ENSG00000152642	GPD1L	glycerol-3-phosphate dehydrogenase 1 like		372.739	1.04846	0.265895	3.94313	8.04e-05	0.00718637
ENSG00000080200	CRYBG3	crystallin beta-gamma domain containing 3		1924.27	1.03402	0.152981	6.75915	1.39e-11	1.08e-08
ENSG00000050426	LETMD1	LETM1 domain containing 1		813.114	1.02619	0.299284	3.42883	0.0006062	0.0308583
ENSG00000230749	MEIS1-AS2	MEIS1 antisense RNA 2		103.465	1.01063	0.213144	4.74155	2.12e-06	0.000385096
ENSG00000144724	PTPRG	protein tyrosine phosphatase receptor type G		4751.59	1.00602	0.159608	6.30304	2.92e-10	1.56e-07
ENSG00000196526	AFAP1	actin filament associated protein 1		699.749	0.999814	0.307022	3.25648	0.00112801	0.0477303
ENSG00000147010	SH3KBP1	SH3 domain containing kinase binding protein 1		524.698	0.99266	0.232506	4.2694	1.96e-05	0.00231865
ENSG00000082805	ERC1	ELKS/RAB6-interacting/CAST family member 1		2875.14	0.947762	0.208333	4.54926	5.38e-06	0.000825867
ENSG00000110536	PTPMT1	protein tyrosine phosphatase mitochondrial 1		35.5388	0.941814	0.290994	3.23655	0.00120985	0.0498742
ENSG00000135736	CCDC102A	coiled-coil domain containing 102A		356.745	0.93301	0.237127	3.93465	8.33e-05	0.00734715
ENSG00000145730	PAM	peptidylglycine alpha-amidating monooxygenase		8532.39	0.928482	0.117699	7.88859	3.06e-15	4.28e-12
ENSG00000125945	ZNF436	zinc finger protein 436		854.211	0.924555	0.224048	4.1266	3.68e-05	0.00386944
ENSG00000197448	GSTK1	glutathione S-transferase kappa 1		720.921	0.920973	0.150291	6.12794	8.9e-10	4.33e-07
ENSG00000131018	SYNE1	spectrin repeat containing nuclear envelope protein 1		2706.29	0.920106	0.158603	5.80131	6.58e-09	2.7e-06
ENSG00000262209	PCDHGB3	protocadherin gamma subfamily B, 3		86.2483	0.918304	0.267597	3.43166	0.000599888	0.0306765
ENSG00000276644	DACH1	dachshund family transcription factor 1		4362.96	0.917478	0.260795	3.51801	0.000434803	0.0246342
ENSG00000106012	IQCE	IQ motif containing E		1484.57	0.8906	0.214532	4.15137	3.3e-05	0.00354747
ENSG00000182310	SPACA6	sperm acrosome associated 6		272.002	0.890421	0.274895	3.23913	0.00119896	0.0497273
ENSG00000181035	SLC25A42	solute carrier family 25 member 42		218.001	0.890197	0.20419	4.35965	1.3e-05	0.00168337
ENSG00000121653	MAPK8IP1	mitogen-activated protein kinase 8 interacting protein 1		2189.18	0.872424	0.236477	3.68925	0.000224917	0.0149932
ENSG00000187601	MAGEH1	MAGE family member H1		378.917	0.872399	0.265908	3.28083	0.00103501	0.0448687
ENSG00000105514	RAB3D	RAB3D, member RAS oncogene family		735.198	0.867863	0.233647	3.71442	0.000203669	0.0139362
ENSG00000152763	DNAI4	dynein axonemal intermediate chain 4		235.627	0.864059	0.238538	3.62231	0.000291979	0.0181997
ENSG00000156050	FAM161B	FAM161 centrosomal protein B		244.747	0.860941	0.23249	3.70313	0.000212959	0.0143959
ENSG00000113448	PDE4D	phosphodiesterase 4D		1866.81	0.849487	0.230006	3.69333	0.000221335	0.0149022
ENSG00000102316	MAGED2	MAGE family member D2		6410.3	0.845569	0.231149	3.65811	0.000254079	0.0164159
ENSG00000176909	MAMSTR	MEF2 activating motif and SAP domain containing transcriptional regulator		64.8607	0.844402	0.260512	3.24131	0.0011898	0.0494725
ENSG00000286156	BMS1P23	BMS1 pseudogene 23		335.903	0.842469	0.259522	3.24624	0.00116941	0.048895
ENSG00000178104	PDE4DIP	phosphodiesterase 4D interacting protein		1362.95	0.832776	0.227899	3.65415	0.000258036	0.0166078
ENSG00000138604	GLCE	glucuronic acid epimerase		606.025	0.826393	0.23733	3.48204	0.000497608	0.0272727
ENSG00000130827	PLXNA3	plexin A3		3590.72	0.823845	0.196278	4.19733	2.7e-05	0.00299464
ENSG00000075945	KIFAP3	kinesin associated protein 3		809.489	0.801204	0.2008	3.99006	6.61e-05	0.00608019
ENSG00000073417	PDE8A	phosphodiesterase 8A		865.823	0.791181	0.195356	4.04994	5.12e-05	0.00500347
ENSG00000185033	SEMA4B	semaphorin 4B		1491.31	0.787327	0.232892	3.38065	0.000723136	0.035058
ENSG00000105717	PBX4	PBX homeobox 4		283.902	0.779726	0.216963	3.59382	0.000325859	0.0196551
ENSG00000173614	NMNAT1	nicotinamide nucleotide adenylyltransferase 1		310.024	0.777491	0.229521	3.38745	0.00070546	0.0344496
ENSG00000167107	ACSF2	acyl-CoA synthetase family member 2		535.231	0.775283	0.20309	3.81744	0.000134845	0.0103908
ENSG00000153707	PTPRD	protein tyrosine phosphatase receptor type D		8539.02	0.772243	0.204608	3.77425	0.000160492	0.0118246
ENSG00000086300	SNX10	sorting nexin 10		168.999	0.770704	0.219246	3.51525	0.000439335	0.0248073
ENSG00000151150	ANK3	ankyrin 3		3417.32	0.762099	0.209552	3.63681	0.000276039	0.0174325
ENSG00000103024	NME3	NME/NM23 nucleoside diphosphate kinase 3		286.056	0.740799	0.177505	4.17341	3e-05	0.00328272
ENSG00000176903	PNMA1	PNMA family member 1		4566.94	0.701618	0.183978	3.8136	0.000136959	0.0105296
ENSG00000027697	IFNGR1	interferon gamma receptor 1		854.446	0.698529	0.199683	3.49819	0.000468432	0.0260561
ENSG00000111727	HCFC2	host cell factor C2		459.855	0.695174	0.195551	3.55494	0.000378061	0.0220899
ENSG00000182013	PNMA8A	PNMA family member 8A		1732.39	0.693963	0.211301	3.28424	0.00102257	0.0444443
ENSG00000131116	ZNF428	zinc finger protein 428		860.86	0.692904	0.178795	3.87541	0.000106445	0.00878684
ENSG00000138468	SENP7	SUMO specific peptidase 7		2043.98	0.631462	0.120522	5.23939	1.61e-07	4.26e-05
ENSG00000112294	ALDH5A1	aldehyde dehydrogenase 5 family member A1		698.959	0.608961	0.14766	4.12408	3.72e-05	0.00389012
ENSG00000151208	DLG5	discs large MAGUK scaffold protein 5		5710.02	0.568372	0.153089	3.71269	0.000205072	0.0140036
ENSG00000162688	AGL	amylo-alpha-1, 6-glucosidase, 4-alpha-glucanotransferase		1661.15	0.514744	0.134303	3.83269	0.000126748	0.00992622
ENSG00000198689	SLC9A6	solute carrier family 9 member A6		942.614	0.508851	0.136681	3.72291	0.000196941	0.0136707
ENSG00000073803	MAP3K13	mitogen-activated protein kinase kinase kinase 13		1122.46	0.503117	0.11822	4.25575	2.08e-05	0.00243897
ENSG00000138688	BLTP1	bridge-like lipid transfer protein family member 1		7663.46	0.492274	0.136929	3.59509	0.000324279	0.019595
ENSG00000245680	ZNF585B	zinc finger protein 585B		556.577	0.471623	0.137283	3.43541	0.000591649	0.030534
ENSG00000161204	ABCF3	ATP binding cassette subfamily F member 3		1089.05	0.44953	0.110826	4.05619	4.99e-05	0.00489164
ENSG00000173163	COMMD1	copper metabolism domain containing 1		340.408	0.437743	0.130105	3.36454	0.000766706	0.0364343
ENSG00000198718	TOGARAM1	TOG array regulator of axonemal microtubules 1		1205.46	0.329584	0.0953254	3.45747	0.000545275	0.0288953
ENSG00000127947	PTPN12	protein tyrosine phosphatase non-receptor type 12		2658.13	-0.383148	0.114779	-3.33814	0.000843411	0.0390731
ENSG00000114790	ARHGEF26	Rho guanine nucleotide exchange factor 26		1102.98	-0.435647	0.113973	-3.82237	0.000132174	0.0102319
ENSG00000154548	SRSF12	serine and arginine rich splicing factor 12		636.632	-0.507681	0.152309	-3.33323	0.000858445	0.0395084
ENSG00000082213	C5orf22	chromosome 5 open reading frame 22		1103.72	-0.50959	0.127126	-4.00855	6.11e-05	0.00571744
ENSG00000084207	GSTP1	glutathione S-transferase pi 1		6381.76	-0.527785	0.142088	-3.71449	0.000203614	0.0139362
ENSG00000138685	FGF2	fibroblast growth factor 2		897.367	-0.559529	0.141663	-3.9497	7.82e-05	0.00702912
ENSG00000165914	TTC7B	tetratricopeptide repeat domain 7B		1224.02	-0.56721	0.144158	-3.93465	8.33e-05	0.00734715
ENSG00000173757	STAT5B	signal transducer and activator of transcription 5B		2480.77	-0.569451	0.170543	-3.33904	0.000840682	0.0390731
ENSG00000171612	SLC25A33	solute carrier family 25 member 33		681.566	-0.570508	0.174309	-3.27297	0.00106423	0.045664
ENSG00000170836	PPM1D	protein phosphatase, Mg2+/Mn2+ dependent 1D		1495.54	-0.59645	0.12136	-4.91473	8.89e-07	0.000176283
ENSG00000154978	VOPP1	VOPP1 WW domain binding protein		1383.9	-0.60612	0.165609	-3.65996	0.000252256	0.0163296
ENSG00000126217	MCF2L	MCF.2 cell line derived transforming sequence like		1118.62	-0.612633	0.16263	-3.76704	0.000165196	0.0120392
ENSG00000173226	IQCB1	IQ motif containing B1		1678.51	-0.616121	0.159712	-3.85771	0.000114456	0.00926284
ENSG00000143013	LMO4	LIM domain only 4		959.827	-0.618244	0.157255	-3.93147	8.44e-05	0.00738675
ENSG00000140545	MFGE8	milk fat globule EGF and factor V/VIII domain containing		1757.75	-0.618861	0.18998	-3.25752	0.00112392	0.0476772
ENSG00000061273	HDAC7	histone deacetylase 7		2473.33	-0.642475	0.161645	-3.97461	7.05e-05	0.00643578
ENSG00000167608	TMC4	transmembrane channel like 4		245.139	-0.645012	0.1924	-3.35245	0.000800991	0.0377962
ENSG00000015133	CCDC88C	coiled-coil domain containing 88C		2591.62	-0.67378	0.199402	-3.37901	0.000727485	0.035218
ENSG00000164742	ADCY1	adenylate cyclase 1		1300.58	-0.674398	0.201554	-3.34599	0.000819892	0.0384719
ENSG00000166025	AMOTL1	angiomotin like 1		5605.02	-0.693704	0.17635	-3.93368	8.37e-05	0.00735743
ENSG00000068366	ACSL4	acyl-CoA synthetase long chain family member 4		2349.03	-0.694185	0.207388	-3.34728	0.000816093	0.0383473
ENSG00000146386	ABRACL	ABRA C-terminal like		504.786	-0.715433	0.16023	-4.46504	8.01e-06	0.00113008
ENSG00000112419	PHACTR2	phosphatase and actin regulator 2		1133.47	-0.719859	0.187618	-3.83684	0.000124627	0.00980583
ENSG00000152558	TMEM123	transmembrane protein 123		5859.38	-0.727241	0.175037	-4.15479	3.26e-05	0.00350605
ENSG00000175183	CSRP2	cysteine and glycine rich protein 2		2092.26	-0.731751	0.217776	-3.3601	0.000779133	0.0369203
ENSG00000136378	ADAMTS7	ADAM metallopeptidase with thrombospondin type 1 motif 7		2866.55	-0.733133	0.209622	-3.4974	0.00046981	0.0260896
ENSG00000179241	LDLRAD3	low density lipoprotein receptor class A domain containing 3		1738.76	-0.733741	0.212838	-3.44742	0.000565978	0.0296591
ENSG00000124067	SLC12A4	solute carrier family 12 member 4		892.421	-0.735937	0.202041	-3.64252	0.000269985	0.0171468
ENSG00000081181	ARG2	arginase 2		261.489	-0.737143	0.20006	-3.68461	0.00022905	0.0151783
ENSG00000256238	SUPT16HP1	SPT16 homolog, facilitates chromatin remodeling subunit pseudogene 1		123.133	-0.745368	0.215558	-3.45785	0.000544513	0.0288953
ENSG00000106003	LFNG	LFNG O-fucosylpeptide 3-beta-N-acetylglucosaminyltransferase		1383.74	-0.760121	0.216152	-3.5166	0.000437107	0.024723
ENSG00000175274	TP53I11	tumor protein p53 inducible protein 11		2194.03	-0.762529	0.151984	-5.01715	5.24e-07	0.000114282
ENSG00000111371	SLC38A1	solute carrier family 38 member 1		10309.2	-0.768079	0.195341	-3.93199	8.42e-05	0.00738675
ENSG00000104728	ARHGEF10	Rho guanine nucleotide exchange factor 10		253.35	-0.768947	0.211475	-3.63611	0.000276781	0.0174465
ENSG00000070882	OSBPL3	oxysterol binding protein like 3		1002.88	-0.771186	0.232064	-3.32317	0.000890011	0.0405172
ENSG00000101911	PRPS2	phosphoribosyl pyrophosphate synthetase 2		761.97	-0.777611	0.199117	-3.9053	9.41e-05	0.00802477
ENSG00000168234	TTC39C	tetratricopeptide repeat domain 39C		682.253	-0.778191	0.218137	-3.56745	0.000360477	0.02121
ENSG00000177685	CRACR2B	calcium release activated channel regulator 2B		146.958	-0.78188	0.223698	-3.49524	0.000473634	0.0262586
ENSG00000093144	ECHDC1	ethylmalonyl-CoA decarboxylase 1		1435.94	-0.785774	0.151961	-5.17088	2.33e-07	5.84e-05
ENSG00000176029	C11orf16	chromosome 11 open reading frame 16		50.6246	-0.786323	0.22675	-3.4678	0.000524741	0.0282626
ENSG00000152818	UTRN	utrophin		8221.61	-0.786975	0.233189	-3.37484	0.000738575	0.03555
ENSG00000249859	PVT1	Pvt1 oncogene		2446.33	-0.804049	0.214217	-3.75343	0.000174431	0.0124688
ENSG00000244274	DBNDD2	dysbindin domain containing 2		67.793	-0.824979	0.25342	-3.25539	0.00113239	0.047795
ENSG00000160752	FDPS	farnesyl diphosphate synthase		3774.52	-0.83419	0.257688	-3.23721	0.00120705	0.0498197
ENSG00000102743	SLC25A15	solute carrier family 25 member 15		1064.36	-0.855638	0.255901	-3.34363	0.000826894	0.0386924
ENSG00000171791	BCL2	BCL2 apoptosis regulator		1164.25	-0.863133	0.196097	-4.40156	1.07e-05	0.00143856
ENSG00000101974	ATP11C	ATPase phospholipid transporting 11C		2185.84	-0.863555	0.174368	-4.95248	7.33e-07	0.000149007
ENSG00000280055	LINC02912	long intergenic non-protein coding RNA 2912		200.153	-0.867255	0.255198	-3.39836	0.000677916	0.033494
ENSG00000112232	KHDRBS2	KH RNA binding domain containing, signal transduction associated 2		371.906	-0.870254	0.264303	-3.29263	0.000992537	0.0434762
ENSG00000109762	SNX25	sorting nexin 25		1249.03	-0.881111	0.203059	-4.33918	1.43e-05	0.00180634
ENSG00000120889	TNFRSF10B	TNF receptor superfamily member 10b		7856.69	-0.893133	0.271523	-3.28935	0.0010042	0.0437587
ENSG00000120437	ACAT2	acetyl-CoA acetyltransferase 2		4201.6	-0.912081	0.242521	-3.76084	0.000169345	0.0122618
ENSG00000059377	TBXAS1	thromboxane A synthase 1		139.18	-0.921481	0.267939	-3.43915	0.000583539	0.0303485
ENSG00000179361	ARID3B	AT-rich interaction domain 3B		1947.16	-0.929902	0.217931	-4.26695	1.98e-05	0.00233605
ENSG00000100626	GALNT16	polypeptide N-acetylgalactosaminyltransferase 16		1505.97	-0.935359	0.181197	-5.16211	2.44e-07	6.03e-05
ENSG00000129116	PALLD	palladin, cytoskeletal associated protein		6473.01	-0.935447	0.214116	-4.36888	1.25e-05	0.00162002
ENSG00000156299	TIAM1	TIAM Rac1 associated GEF 1		3375.16	-0.937112	0.2735	-3.42637	0.000611715	0.0310906
ENSG00000107130	NCS1	neuronal calcium sensor 1		2287.41	-0.937427	0.205419	-4.56349	5.03e-06	0.000782525
ENSG00000109790	KLHL5	kelch like family member 5		1971.18	-0.93778	0.168577	-5.56292	2.65e-08	8.82e-06
ENSG00000140443	IGF1R	insulin like growth factor 1 receptor		10390.9	-0.969866	0.286406	-3.38633	0.000708344	0.0345402
ENSG00000170571	EMB	embigin		908.099	-0.978453	0.177578	-5.50999	3.59e-08	1.17e-05
ENSG00000188211	NCR3LG1	natural killer cell cytotoxicity receptor 3 ligand 1		2131.64	-0.981284	0.185529	-5.2891	1.23e-07	3.35e-05
ENSG00000102780	DGKH	diacylglycerol kinase eta		1905.45	-0.987082	0.143522	-6.87758	6.09e-12	5.24e-09
ENSG00000152127	MGAT5	alpha-1,6-mannosylglycoprotein 6-beta-N-acetylglucosaminyltransferase		3020.16	-1.00264	0.272659	-3.67727	0.000235739	0.0155297
ENSG00000112541	PDE10A	phosphodiesterase 10A		2101.81	-1.01772	0.294809	-3.45215	0.000556146	0.0293326
ENSG00000109771	LRP2BP	LRP2 binding protein		313.643	-1.01941	0.288111	-3.53826	0.000402772	0.0231315
ENSG00000237263	MAPK6P3	mitogen-activated protein kinase 6 pseudogene 3		69.8441	-1.03955	0.271427	-3.82994	0.000128175	0.0099683
ENSG00000054690	PLEKHH1	pleckstrin homology, MyTH4 and FERM domain containing H1		839.014	-1.05206	0.277074	-3.79705	0.000146429	0.0110552
ENSG00000183850	ZNF730	zinc finger protein 730		926.952	-1.05612	0.250112	-4.22258	2.42e-05	0.00274015
ENSG00000110092	CCND1	cyclin D1		12283.9	-1.05702	0.281324	-3.75729	0.000171761	0.012346
ENSG00000123358	NR4A1	nuclear receptor subfamily 4 group A member 1		405.202	-1.05879	0.294916	-3.59013	0.000330509	0.0197719
ENSG00000118495	PLAGL1	PLAG1 like zinc finger 1		3350.58	-1.0715	0.273041	-3.92433	8.7e-05	0.00753086
ENSG00000164951	PDP1	pyruvate dehydrogenase phosphatase catalytic subunit 1		1646.44	-1.07918	0.333205	-3.23879	0.00120037	0.0497273
ENSG00000185633	NDUFA4L2	NDUFA4 mitochondrial complex associated like 2		138.038	-1.08633	0.302603	-3.58995	0.000330738	0.0197719
ENSG00000003096	KLHL13	kelch like family member 13		480.159	-1.10395	0.330258	-3.34267	0.00082975	0.0387721
ENSG00000270479	BNIP3P37	BCL2 interacting protein 3 pseudogene 37		59.2156	-1.11038	0.331471	-3.34987	0.0008085	0.0380437
ENSG00000106484	MEST	mesoderm specific transcript		7211.99	-1.11163	0.281523	-3.94865	7.86e-05	0.00704141
ENSG00000119139	TJP2	tight junction protein 2		146.909	-1.12639	0.326769	-3.44705	0.000566752	0.0296591
ENSG00000073849	ST6GAL1	ST6 beta-galactoside alpha-2,6-sialyltransferase 1		855.73	-1.13591	0.268252	-4.2345	2.29e-05	0.00264464
ENSG00000197905	TEAD4	TEA domain transcription factor 4		555.248	-1.15365	0.298134	-3.86956	0.000109033	0.00893457
ENSG00000189067	LITAF	lipopolysaccharide induced TNF factor		710.548	-1.16481	0.233366	-4.99132	6e-07	0.000127514
ENSG00000283122	HYMAI	hydatidiform mole associated and imprinted		221.775	-1.19026	0.324038	-3.67322	0.000239515	0.0156791
ENSG00000118513	MYB	MYB proto-oncogene, transcription factor		196.783	-1.19392	0.366152	-3.26072	0.00111129	0.0473208
ENSG00000175567	UCP2	uncoupling protein 2		779.575	-1.19619	0.308946	-3.87183	0.000108019	0.00889491
ENSG00000219438	TAFA5	TAFA chemokine like family member 5		722.693	-1.19753	0.230121	-5.20393	1.95e-07	5e-05
ENSG00000171843	MLLT3	MLLT3 super elongation complex subunit		1487.88	-1.21604	0.310414	-3.91746	8.95e-05	0.00768913
ENSG00000137825	ITPKA	inositol-trisphosphate 3-kinase A		46.5829	-1.22122	0.299447	-4.07827	4.54e-05	0.00453689
ENSG00000154127	UBASH3B	ubiquitin associated and SH3 domain containing B		647.201	-1.22748	0.354912	-3.45856	0.000543074	0.0288697
ENSG00000139269	INHBE	inhibin subunit beta E		119.318	-1.24043	0.378918	-3.27362	0.00106179	0.0456175
ENSG00000231007	CDC20P1	cell division cycle 20 pseudogene 1		104.822	-1.24459	0.380938	-3.26718	0.00108625	0.046372
ENSG00000115884	SDC1	syndecan 1		3099.85	-1.25807	0.23572	-5.33713	9.44e-08	2.69e-05
ENSG00000254087	LYN	LYN proto-oncogene, Src family tyrosine kinase		285.921	-1.25978	0.31023	-4.06079	4.89e-05	0.00481847
ENSG00000106278	PTPRZ1	protein tyrosine phosphatase receptor type Z1		19086.1	-1.27583	0.382193	-3.33818	0.000843302	0.0390731
ENSG00000228203	GRASLND	glycosaminoglycan regulatory associated long non-coding RNA		201.708	-1.29226	0.36099	-3.57977	0.000343896	0.0203772
ENSG00000110427	KIAA1549L	KIAA1549 like		1570.54	-1.31381	0.368638	-3.56395	0.000365322	0.0214576
ENSG00000176641	RNF152	ring finger protein 152		1630.13	-1.32347	0.350424	-3.77676	0.000158883	0.0118097
ENSG00000175505	CLCF1	cardiotrophin like cytokine factor 1		77.8151	-1.32655	0.305274	-4.34544	1.39e-05	0.00176887
ENSG00000197301	HMGA2-AS1	HMGA2 antisense RNA 1		432.874	-1.33405	0.406959	-3.27808	0.00104515	0.045122
ENSG00000237750	KCNH7-AS1	KCNH7 antisense RNA 1		45.3074	-1.34092	0.378763	-3.54027	0.000399721	0.0230035
ENSG00000134013	LOXL2	lysyl oxidase like 2		1509.31	-1.34373	0.286073	-4.69717	2.64e-06	0.000461601
ENSG00000061918	GUCY1B1	guanylate cyclase 1 soluble subunit beta 1		330.478	-1.34814	0.334887	-4.02567	5.68e-05	0.0054226
ENSG00000241749	RPSAP52	ribosomal protein SA pseudogene 52		130.92	-1.3598	0.377166	-3.60531	0.000311784	0.019185
ENSG00000137193	PIM1	Pim-1 proto-oncogene, serine/threonine kinase		922.697	-1.36022	0.286937	-4.74049	2.13e-06	0.000385096
ENSG00000156395	SORCS3	sortilin related VPS10 domain containing receptor 3		739.505	-1.36121	0.414	-3.28796	0.00100918	0.0439189
ENSG00000102172	SMS	spermine synthase		3678.4	-1.37973	0.189986	-7.26227	3.81e-13	3.88e-10
ENSG00000253764	KBTBD11-AS1	KBTBD11 antisense RNA 1		73.3388	-1.38635	0.395411	-3.50609	0.000454735	0.0255481
ENSG00000168389	MFSD2A	MFSD2 lysolipid transporter A, lysophospholipid		456.692	-1.39105	0.360692	-3.85661	0.000114969	0.00926284
ENSG00000136048	DRAM1	DNA damage regulated autophagy modulator 1		533.177	-1.41146	0.233584	-6.04262	1.52e-09	6.98e-07
ENSG00000137501	SYTL2	synaptotagmin like 2		502.642	-1.41309	0.41757	-3.38408	0.000714181	0.0347241
ENSG00000258636	LRFN5-DT	LRFN5 divergent transcript		43.8923	-1.41684	0.394578	-3.59076	0.000329715	0.0197719
ENSG00000135919	SERPINE2	serpin family E member 2		829.047	-1.42701	0.277082	-5.15014	2.6e-07	6.3e-05
ENSG00000050030	NEXMIF	neurite extension and migration factor		245.419	-1.42843	0.417621	-3.42041	0.000625264	0.0315895
ENSG00000166265	CYYR1	cysteine and tyrosine rich 1		1012.36	-1.46833	0.375302	-3.91239	9.14e-05	0.00783238
ENSG00000226251	LINC02608	long intergenic non-protein coding RNA 2608		28.8283	-1.47595	0.429492	-3.43651	0.000589265	0.0305047
ENSG00000168952	STXBP6	syntaxin binding protein 6		348.236	-1.4803	0.287511	-5.14867	2.62e-07	6.3e-05
ENSG00000128342	LIF	LIF interleukin 6 family cytokine		222.972	-1.48502	0.391887	-3.7894	0.00015101	0.0113248
ENSG00000180921	FAM83H	family with sequence similarity 83 member H		109.77	-1.50448	0.407441	-3.6925	0.000222056	0.0149146
ENSG00000224294	PINCR	p53-induced noncoding RNA		51.8491	-1.50501	0.283822	-5.30267	1.14e-07	3.17e-05
ENSG00000267374	MIR924HG	MIR924 host gene		631.505	-1.50626	0.3929	-3.83371	0.000126226	0.00990846
ENSG00000164236	ANKRD33B	ankyrin repeat domain 33B		949.558	-1.51459	0.345082	-4.38907	1.14e-05	0.001494
ENSG00000142627	EPHA2	EPH receptor A2		4308.26	-1.51521	0.466162	-3.25038	0.0011525	0.0484007
ENSG00000172548	NIPAL4	NIPA like domain containing 4		37.4977	-1.54859	0.464789	-3.33182	0.000862795	0.0396344
ENSG00000183535	COL18A1-AS1	COL18A1 antisense RNA 1		58.5315	-1.55997	0.435259	-3.58401	0.000338359	0.0201916
ENSG00000188582	PAQR9	progestin and adipoQ receptor family member 9		52.259	-1.56377	0.307226	-5.08996	3.58e-07	8.19e-05
ENSG00000167992	VWCE	von Willebrand factor C and EGF domains		744.703	-1.56892	0.432411	-3.6283	0.000285292	0.0178824
ENSG00000189292	ALKAL2	ALK and LTK ligand 2		94.6006	-1.5789	0.409371	-3.85691	0.000114831	0.00926284
ENSG00000259404	EFL1P1	elongation factor like GTPase 1 pseudogene 1		47.5425	-1.58869	0.453943	-3.49976	0.000465685	0.0259463
ENSG00000165061	ZMAT4	zinc finger matrin-type 4		474.299	-1.60753	0.380013	-4.23019	2.33e-05	0.00268651
ENSG00000163661	PTX3	pentraxin 3		1099.61	-1.6306	0.320492	-5.08778	3.62e-07	8.22e-05
ENSG00000174607	UGT8	UDP glycosyltransferase 8		152.298	-1.63724	0.427368	-3.83098	0.000127634	0.0099683
ENSG00000259475	SYNM-AS1	SYNM antisense RNA 1		21.869	-1.64142	0.409845	-4.00498	6.2e-05	0.00578825
ENSG00000152229	PSTPIP2	proline-serine-threonine phosphatase interacting protein 2		647.082	-1.66712	0.405412	-4.11216	3.92e-05	0.00402722
ENSG00000083720	OXCT1	3-oxoacid CoA-transferase 1		542.565	-1.68995	0.449465	-3.75991	0.000169974	0.0122737
ENSG00000078900	TP73	tumor protein p73		231.632	-1.70311	0.510444	-3.33652	0.000848335	0.0391504
ENSG00000182752	PAPPA	pappalysin 1		1562.18	-1.78277	0.504031	-3.53703	0.000404657	0.0232001
ENSG00000226903	LINC00354	long intergenic non-protein coding RNA 354		24.1023	-1.79789	0.525127	-3.42373	0.000617686	0.0313007
ENSG00000232021	LEF1-AS1	LEF1 antisense RNA 1		90.6489	-1.81061	0.536196	-3.37677	0.000733421	0.0353978
ENSG00000123685	BATF3	basic leucine zipper ATF-like transcription factor 3		21.133	-1.8245	0.562364	-3.24434	0.00117722	0.0491316
ENSG00000229335	DANT1	DXZ4 associated non-coding transcript 1, proximal		77.9179	-1.84779	0.538701	-3.43008	0.000603401	0.0307625
ENSG00000057657	PRDM1	PR/SET domain 1		57.318	-1.85944	0.50094	-3.71191	0.000205701	0.0140181
ENSG00000174417	TRHR	thyrotropin releasing hormone receptor		34.3515	-1.87509	0.493547	-3.79922	0.000145151	0.0110082
ENSG00000174898	CATSPERD	cation channel sperm associated auxiliary subunit delta		11.9587	-1.89062	0.518067	-3.64938	0.000262873	0.0168867
ENSG00000005187	ACSM3	acyl-CoA synthetase medium chain family member 3		68.5851	-1.90266	0.508366	-3.74271	0.000182047	0.0128223
ENSG00000101445	PPP1R16B	protein phosphatase 1 regulatory subunit 16B		236.036	-1.91815	0.516346	-3.71486	0.000203318	0.0139362
ENSG00000181201	H2BC27P	H2B clustered histone 27, pseudogene		53.9699	-1.9271	0.548668	-3.51232	0.000444215	0.0250408
ENSG00000157399	ARSL	arylsulfatase L		66.0976	-1.92852	0.396491	-4.86396	1.15e-06	0.000224743
ENSG00000148677	ANKRD1	ankyrin repeat domain 1		178.954	-1.93527	0.557739	-3.46985	0.000520758	0.0282541
ENSG00000186684	CYP27C1	cytochrome P450 family 27 subfamily C member 1		325.302	-1.938	0.409595	-4.73151	2.23e-06	0.000398265
ENSG00000260343	LINC01043	long intergenic non-protein coding RNA 1043		197.18	-1.95064	0.579051	-3.36869	0.00075525	0.0360518
ENSG00000223486	LINC03053	long intergenic non-protein coding RNA 3053		63.4785	-1.96788	0.46611	-4.22192	2.42e-05	0.00274015
ENSG00000206190	ATP10A	ATPase phospholipid transporting 10A (putative)		332.302	-1.97513	0.542049	-3.64383	0.000268614	0.0171231
ENSG00000160111	CPAMD8	C3 and PZP like alpha-2-macroglobulin domain containing 8		237.791	-1.98574	0.471176	-4.21443	2.5e-05	0.00281957
ENSG00000130675	MNX1	motor neuron and pancreas homeobox 1		21.4325	-2.00232	0.527729	-3.79421	0.000148113	0.0111497
ENSG00000170396	ZNF804A	zinc finger protein 804A		200.885	-2.0165	0.257279	-7.83778	4.59e-15	6.16e-12
ENSG00000124479	NDP	norrin cystine knot growth factor NDP		40.0747	-2.04704	0.494682	-4.13809	3.5e-05	0.00371158
ENSG00000173406	DAB1	DAB adaptor protein 1		435.147	-2.08045	0.448525	-4.63843	3.51e-06	0.00059271
ENSG00000151948	GLT1D1	glycosyltransferase 1 domain containing 1		32.8032	-2.08917	0.553428	-3.77496	0.00016003	0.0118246
ENSG00000229887	HNRNPA1P6	heterogeneous nuclear ribonucleoprotein A1 pseudogene 6		24.6548	-2.09717	0.490822	-4.27277	1.93e-05	0.00230008
ENSG00000260528	FAM157C	family with sequence similarity 157 member C		11.7347	-2.11642	0.640323	-3.30524	0.000948959	0.0420055
ENSG00000136014	USP44	ubiquitin specific peptidase 44		432.51	-2.17919	0.388718	-5.60609	2.07e-08	7.17e-06
ENSG00000148926	ADM	adrenomedullin		150.327	-2.22502	0.670354	-3.31917	0.000902859	0.0408865
ENSG00000285774	SAMD4A-AS1	SAMD4A antisense RNA 1		36.8988	-2.23357	0.500889	-4.4592	8.23e-06	0.00115642
ENSG00000228753	EIF4BP2	eukaryotic translation initiation factor 4B pseudogene 2		16.3312	-2.25816	0.626552	-3.60411	0.000313228	0.0192386
ENSG00000137273	FOXF2	forkhead box F2		27.2954	-2.29845	0.641935	-3.58051	0.000342927	0.0203772
ENSG00000248668	OXCT1-AS1	OXCT1 antisense RNA 1		11.6129	-2.31999	0.657276	-3.5297	0.000416028	0.0236502
ENSG00000128052	KDR	kinase insert domain receptor		123.735	-2.32144	0.711157	-3.26432	0.00109729	0.0467838
ENSG00000128564	VGF	VGF nerve growth factor inducible		821.52	-2.34979	0.695943	-3.37642	0.00073436	0.0353978
ENSG00000175592	FOSL1	FOS like 1, AP-1 transcription factor subunit		423.111	-2.37105	0.475276	-4.98879	6.08e-07	0.000128384
ENSG00000226759	DAB1-AS1	DAB1 antisense RNA 1		94.5136	-2.38115	0.527742	-4.51196	6.42e-06	0.000946465
ENSG00000107242	PIP5K1B	phosphatidylinositol-4-phosphate 5-kinase type 1 beta		264.105	-2.40389	0.58672	-4.09716	4.18e-05	0.00424525
ENSG00000172073	TEX37	testis expressed 37		14.416	-2.40598	0.616666	-3.90159	9.56e-05	0.00811296
ENSG00000236908	LINC02827	long intergenic non-protein coding RNA 2827		27.5293	-2.42555	0.73961	-3.2795	0.00103991	0.0450231
ENSG00000227290	LINC01364	long intergenic non-protein coding RNA 1364		13.0589	-2.43315	0.692986	-3.51112	0.000446225	0.0251119
ENSG00000237819	CDK6-AS1	CDK6 antisense RNA 1		37.8786	-2.49045	0.473433	-5.2604	1.44e-07	3.86e-05
ENSG00000233008	LINC01725	long intergenic non-protein coding RNA 1725		25.1607	-2.51455	0.710023	-3.54151	0.000397843	0.0229662
ENSG00000074527	NTN4	netrin 4		538.256	-2.53471	0.663544	-3.81995	0.000133477	0.010309
ENSG00000197705	KLHL14	kelch like family member 14		112.384	-2.6586	0.56347	-4.71826	2.38e-06	0.000418413
ENSG00000082293	COL19A1	collagen type XIX alpha 1 chain		48.5978	-2.71095	0.72363	-3.74632	0.000179446	0.0127191
ENSG00000171388	APLN	apelin		304.454	-2.72047	0.597798	-4.55081	5.34e-06	0.000823566
ENSG00000167653	PSCA	prostate stem cell antigen		6.1578	-2.73669	0.804093	-3.40345	0.000665402	0.0331684
ENSG00000168621	GDNF	glial cell derived neurotrophic factor		114.201	-2.76153	0.796098	-3.46883	0.000522736	0.0282541
ENSG00000200972	RNU5A-8P	RNA, U5A small nuclear 8, pseudogene		9.18858	-2.8723	0.836509	-3.43368	0.000595456	0.0305838
ENSG00000197635	DPP4	dipeptidyl peptidase 4		86.8593	-2.88547	0.615506	-4.68796	2.76e-06	0.000476597
ENSG00000134363	FST	follistatin		389.622	-2.94675	0.512457	-5.75023	8.91e-09	3.44e-06
ENSG00000176092	CRYBG2	crystallin beta-gamma domain containing 2		52.0805	-2.95843	0.753682	-3.9253	8.66e-05	0.00751986
ENSG00000204335	SP5	Sp5 transcription factor		373.803	-3.02162	0.814718	-3.70879	0.00020825	0.0141631
ENSG00000134207	SYT6	synaptotagmin 6		144.956	-3.02482	0.495924	-6.09935	1.06e-09	5.11e-07
ENSG00000085563	ABCB1	ATP binding cassette subfamily B member 1		43.9166	-3.04968	0.784698	-3.88644	0.000101727	0.0084597
ENSG00000174059	CD34	CD34 molecule		42.937	-3.15318	0.834574	-3.77818	0.000157976	0.0117684
ENSG00000163064	EN1	engrailed homeobox 1		29.2179	-3.18051	0.91038	-3.49361	0.00047653	0.0263322
ENSG00000175832	ETV4	ETS variant transcription factor 4		451.421	-3.18339	0.685156	-4.64623	3.38e-06	0.000573623
ENSG00000206262	FOXL2NB	FOXL2 neighbor		10.9656	-3.21006	0.863441	-3.71775	0.000201007	0.013867
ENSG00000116014	KISS1R	KISS1 receptor		112.656	-3.21062	0.556558	-5.76871	7.99e-09	3.2e-06
ENSG00000109705	NKX3-2	NK3 homeobox 2		65.9027	-3.23827	0.999368	-3.24032	0.00119395	0.0495837
ENSG00000183770	FOXL2	forkhead box L2		17.6713	-3.26115	0.875957	-3.72296	0.000196901	0.0136707
ENSG00000070193	FGF10	fibroblast growth factor 10		111.459	-3.27942	0.943288	-3.47658	0.000507848	0.0277434
ENSG00000136869	TLR4	toll like receptor 4		11.9394	-3.3034	0.953105	-3.46594	0.000528389	0.0283806
ENSG00000175170	FAM182B	family with sequence similarity 182 member B		111.715	-3.31861	0.694895	-4.7757	1.79e-06	0.000328786
ENSG00000214336	FOXI3	forkhead box I3		76.7421	-3.32567	0.83538	-3.98102	6.86e-05	0.00629243
ENSG00000205927	OLIG2	oligodendrocyte transcription factor 2		70.3379	-3.3314	0.873836	-3.81238	0.000137634	0.0105573
ENSG00000181649	PHLDA2	pleckstrin homology like domain family A member 2		44.1477	-3.43893	0.838335	-4.10209	4.09e-05	0.00418105
ENSG00000226053	LINC01776	long intergenic non-protein coding RNA 1776		7.06104	-3.54542	0.89067	-3.98062	6.87e-05	0.00629243
ENSG00000144115	THNSL2	threonine synthase like 2		49.8287	-3.6392	1.00595	-3.61768	0.000297254	0.0184259
ENSG00000105889	STEAP1B	STEAP family member 1B		8.05477	-3.66158	1.13101	-3.23743	0.00120611	0.0498197
ENSG00000198354	DCAF12L2	DDB1 and CUL4 associated factor 12 like 2		21.2579	-3.68918	1.05311	-3.50313	0.00045983	0.0257053
ENSG00000146910	CNPY1	canopy FGF signaling regulator 1		21.0292	-3.70416	0.951844	-3.89156	9.96e-05	0.00832484
ENSG00000186854	TRABD2A	TraB domain containing 2A		808.944	-3.72209	0.36864	-10.0968	5.71e-24	3.83e-20
ENSG00000249378	LINC01060	long intergenic non-protein coding RNA 1060		31.9264	-3.9034	1.09975	-3.54936	0.000386173	0.022408
ENSG00000256699	TMEM132D-AS2	TMEM132D antisense RNA 2		10.1996	-4.1513	1.10696	-3.75018	0.000176708	0.0126048
ENSG00000251493	FOXD1	forkhead box D1		692.769	-4.5013	0.791753	-5.68524	1.31e-08	4.72e-06
ENSG00000234602	MCIDAS	multiciliate differentiation and DNA synthesis associated cell cycle protein		2.49315	-4.60103	1.30227	-3.5331	0.000410718	0.0234675
ENSG00000213400	RPL12P18	ribosomal protein L12 pseudogene 18		4.79517	-4.79176	1.28735	-3.7222	0.000197492	0.0136807
ENSG00000250451	HOXC-AS1	HOXC cluster antisense RNA 1		24.7875	-4.90147	1.21655	-4.02898	5.6e-05	0.00537736
ENSG00000183747	ACSM2A	acyl-CoA synthetase medium chain family member 2A		3.23242	-4.97728	1.50353	-3.3104	0.000931616	0.0416232
ENSG00000242207	HOXB-AS4	HOXB cluster antisense RNA 4		10.5572	-5.2241	1.49076	-3.50431	0.000457785	0.0256765
ENSG00000212297	RNU6-821P	RNA, U6 small nuclear 821, pseudogene		6.61703	-5.2662	1.28494	-4.09839	4.16e-05	0.00423565
ENSG00000178175	ZNF366	zinc finger protein 366		4.12046	-5.32661	1.59931	-3.33056	0.00086671	0.0396344
ENSG00000086205	FOLH1	folate hydrolase 1		97.6246	-5.70195	0.986223	-5.7816	7.4e-09	3e-06
ENSG00000226435	ANKRD18DP	ankyrin repeat domain 18D, pseudogene		79.9988	-5.85876	0.781592	-7.49593	6.58e-14	7.9e-11
ENSG00000184995	IFNE	interferon epsilon		9.39765	-6.51498	1.25472	-5.19236	2.08e-07	5.28e-05
ENSG00000164778	EN2	engrailed homeobox 2		521.282	-6.72418	0.892199	-7.53664	4.82e-14	6e-11
ENSG00000230076	RPL10P6	ribosomal protein L10 pseudogene 6		254.852	-6.85846	1.5736	-4.35846	1.31e-05	0.00168497
ENSG00000272763	LINC03057	long intergenic non-protein coding RNA 3057		20.2127	-6.89204	2.02653	-3.4009	0.000671633	0.0333094
ENSG00000184221	OLIG1	oligodendrocyte transcription factor 1		120.183	-6.93473	1.5969	-4.34262	1.41e-05	0.00178503
ENSG00000171889	MIR31HG	MIR31 host gene		60.9503	-7.21196	1.06419	-6.77697	1.23e-11	9.82e-09
ENSG00000180818	HOXC10	homeobox C10		70.6805	-7.45625	2.19979	-3.38953	0.000700117	0.0342385
ENSG00000185985	SLITRK2	SLIT and NTRK like family member 2		1237.95	-7.74456	1.34554	-5.75571	8.63e-09	3.37e-06
ENSG00000184058	TBX1	T-box transcription factor 1		767.759	-7.96814	0.935455	-8.51793	1.62e-17	3.21e-14
ENSG00000250133	HOXC-AS2	HOXC cluster antisense RNA 2		121.977	-8.75473	1.94768	-4.49495	6.96e-06	0.00100769

## Sheet: STAR-edgeR
Gene	logFC	logCPM	PValue	FDR
ENSG00000205403	7.03561	2.65567	1.68e-33	1.02e-28
ENSG00000263711	9.76935	2.80053	3.51e-31	1.06e-26
ENSG00000137959	5.64864	4.79103	5.27e-25	1.06e-20
ENSG00000255248	3.45725	4.93897	8.2e-23	1.24e-18
ENSG00000196569	3.53636	6.15821	7.65e-19	9.28e-15
ENSG00000186854	-3.72612	4.81627	1.16e-18	1.17e-14
ENSG00000137965	5.32348	2.09102	6.1e-18	5.28e-14
ENSG00000167244	6.31702	8.29521	8.88e-18	6.73e-14
ENSG00000214942	3.92711	0.469156	2.52e-17	1.7e-13
ENSG00000157005	5.83975	1.75208	2.01e-16	1.22e-12
ENSG00000100767	2.89905	4.66497	4.15e-16	2.29e-12
ENSG00000085741	5.3318	0.998618	7.84e-16	3.96e-12
ENSG00000230450	9.12144	0.167917	4.45e-15	2.08e-11
ENSG00000231431	5.79562	1.9061	8.9e-15	3.85e-11
ENSG00000164488	4.04965	5.08396	1.24e-14	5.03e-11
ENSG00000248796	8.51159	-0.400048	1.4e-14	5.12e-11
ENSG00000139304	6.55317	3.40695	1.44e-14	5.12e-11
ENSG00000288105	3.30651	0.512091	9.5e-14	3.2e-10
ENSG00000120708	7.12495	4.7697	1.05e-13	3.36e-10
ENSG00000213025	2.72865	0.417098	1.73e-13	5.26e-10
ENSG00000236956	7.95895	0.369083	3.16e-13	9.11e-10
ENSG00000004799	4.23612	-0.770585	4.14e-13	1.14e-09
ENSG00000255571	3.57508	5.26766	1.42e-12	3.74e-09
ENSG00000127241	3.50126	2.71111	2.34e-12	5.92e-09
ENSG00000163694	3.61767	2.92834	2.7e-12	6.56e-09
ENSG00000107562	6.56861	1.50962	4.05e-12	9.44e-09
ENSG00000171889	-6.99876	1.12797	4.99e-12	1.12e-08
ENSG00000236516	5.33982	-0.623242	9.45e-12	2.02e-08
ENSG00000100336	6.96646	2.15816	9.64e-12	2.02e-08
ENSG00000100427	4.72627	1.48611	2.16e-11	4.36e-08
ENSG00000172403	4.02742	2.35943	3e-11	5.88e-08
ENSG00000176165	8.0675	0.472142	4.01e-11	7.6e-08
ENSG00000144771	4.73354	0.0590757	7.02e-11	1.29e-07
ENSG00000226435	-5.80019	1.51022	8.67e-11	1.55e-07
ENSG00000287677	5.24286	0.515707	9.14e-11	1.58e-07
ENSG00000134138	1.60209	7.03239	1.16e-10	1.96e-07
ENSG00000147642	2.08394	4.61283	1.57e-10	2.57e-07
ENSG00000165105	3.63595	0.106044	2.81e-10	4.48e-07
ENSG00000220884	3.91324	-0.270688	3.16e-10	4.91e-07
ENSG00000102172	-1.39048	6.99797	3.77e-10	5.72e-07
ENSG00000114115	2.8398	5.29979	4.4e-10	6.51e-07
ENSG00000008441	4.95057	2.44974	4.54e-10	6.55e-07
ENSG00000184058	-7.94307	4.7406	5.64e-10	7.96e-07
ENSG00000189223	7.36832	1.24631	5.85e-10	8.06e-07
ENSG00000103196	3.47024	0.881281	7.29e-10	9.83e-07
ENSG00000116132	4.61493	5.6211	8.06e-10	1.06e-06
ENSG00000172995	2.69708	0.973976	9.45e-10	1.22e-06
ENSG00000215475	4.75728	-0.883526	1.13e-09	1.42e-06
ENSG00000179981	2.56916	6.60134	1.36e-09	1.69e-06
ENSG00000119866	1.95475	5.00706	1.55e-09	1.88e-06
ENSG00000102468	5.0251	-0.664581	1.78e-09	2.12e-06
ENSG00000079102	2.97064	5.79078	3.62e-09	4.22e-06
ENSG00000253731	1.94285	3.23825	3.72e-09	4.26e-06
ENSG00000196581	3.4604	2.80337	4.04e-09	4.53e-06
ENSG00000177301	4.86606	2.45961	5.68e-09	6.26e-06
ENSG00000204103	3.30076	3.36052	6.02e-09	6.52e-06
ENSG00000169427	4.24595	0.582625	6.73e-09	7.16e-06
ENSG00000287289	4.20266	1.68326	8.4e-09	8.76e-06
ENSG00000184226	1.89658	6.21737	8.53e-09	8.76e-06
ENSG00000099869	6.39995	1.0181	9.51e-09	9.62e-06
ENSG00000132854	3.46928	0.475293	1.07e-08	1.06e-05
ENSG00000174963	1.54987	6.03832	1.15e-08	1.13e-05
ENSG00000164778	-6.71247	4.18367	1.34e-08	1.29e-05
ENSG00000119125	4.25477	-0.483545	1.39e-08	1.32e-05
ENSG00000224812	2.46155	-0.349116	1.47e-08	1.37e-05
ENSG00000148488	5.47349	-0.833094	1.68e-08	1.55e-05
ENSG00000181804	2.98242	0.922672	1.74e-08	1.57e-05
ENSG00000170396	-2.02311	2.81741	1.84e-08	1.64e-05
ENSG00000111452	3.02939	-0.83488	1.92e-08	1.69e-05
ENSG00000188219	3.87672	3.50078	2.06e-08	1.78e-05
ENSG00000171303	3.23437	2.53124	2.31e-08	1.97e-05
ENSG00000254254	5.02514	1.734	2.48e-08	2.09e-05
ENSG00000161270	2.15399	1.38155	3.02e-08	2.51e-05
ENSG00000144229	6.16615	2.56654	3.26e-08	2.67e-05
ENSG00000127152	5.41933	2.56952	3.31e-08	2.67e-05
ENSG00000285819	7.19582	-1.53789	3.42e-08	2.73e-05
ENSG00000152583	4.39184	4.74153	3.79e-08	2.98e-05
ENSG00000184995	-7.11179	-1.34078	3.9e-08	3.04e-05
ENSG00000188158	1.60323	4.98783	4.43e-08	3.4e-05
ENSG00000226779	5.04648	-1.19076	5.09e-08	3.86e-05
ENSG00000163083	3.86775	1.91561	7.29e-08	5.46e-05
ENSG00000076356	1.12893	8.5274	7.61e-08	5.63e-05
ENSG00000162576	1.86805	4.9241	8.3e-08	6.05e-05
ENSG00000092969	2.26876	6.60597	8.38e-08	6.05e-05
ENSG00000184347	2.44895	5.56177	9.22e-08	6.58e-05
ENSG00000162849	2.95895	6.17154	1.19e-07	8.38e-05
ENSG00000140538	3.42575	5.10301	1.37e-07	9.53e-05
ENSG00000175264	3.31775	2.888	1.41e-07	9.74e-05
ENSG00000240184	1.99774	3.69208	1.46e-07	9.94e-05
ENSG00000284329	3.16679	-1.14003	1.63e-07	0.00010849
ENSG00000146530	2.98671	1.94793	1.63e-07	0.00010849
ENSG00000134207	-3.03032	2.35474	1.65e-07	0.00010849
ENSG00000119699	1.8418	3.2834	1.75e-07	0.000114345
ENSG00000133019	2.92474	4.34695	1.79e-07	0.00011573
ENSG00000239412	2.86453	0.0716406	2e-07	0.000127765
ENSG00000130600	5.0422	4.08717	2.1e-07	0.000132409
ENSG00000134363	-2.95503	3.7632	2.22e-07	0.000138493
ENSG00000197959	2.02509	4.32052	2.37e-07	0.000146588
ENSG00000115339	4.21482	2.41863	2.59e-07	0.000158337
ENSG00000133105	7.09569	-0.453869	2.61e-07	0.000158337
ENSG00000080200	1.02462	6.06031	3.44e-07	0.000205038
ENSG00000276362	-4.3186	-1.66978	3.45e-07	0.000205038
ENSG00000254245	3.98052	2.48263	3.56e-07	0.000209507
ENSG00000198483	4.11176	-2.24971	3.9e-07	0.000227154
ENSG00000271811	4.12113	1.42902	3.99e-07	0.000228238
ENSG00000169507	4.72321	-0.512082	3.99e-07	0.000228238
ENSG00000145730	0.917988	8.2079	4.08e-07	0.000230988
ENSG00000125255	4.71976	-0.346287	4.14e-07	0.000232278
ENSG00000115884	-1.27078	6.7512	4.24e-07	0.000236148
ENSG00000132470	5.55928	4.05388	4.44e-07	0.000243292
ENSG00000164692	4.16324	6.2209	4.45e-07	0.000243292
ENSG00000225448	6.5001	-2.07	4.5e-07	0.000243792
ENSG00000151067	2.38763	3.33321	4.97e-07	0.000266529
ENSG00000181585	3.25486	-1.54119	5.02e-07	0.000267244
ENSG00000144724	0.993927	7.36321	5.2e-07	0.000274316
ENSG00000136014	-2.1836	3.91793	5.29e-07	0.000276753
ENSG00000263723	-3.22707	-0.939703	5.5e-07	0.000285131
ENSG00000116014	-3.21364	1.99602	6.52e-07	0.000335161
ENSG00000287726	2.90356	-0.716135	6.93e-07	0.000353082
ENSG00000244731	4.49702	1.95537	7.25e-07	0.00036645
ENSG00000181195	6.25096	4.46036	7.32e-07	0.000366872
ENSG00000286592	2.82454	-1.1315	7.45e-07	0.000370215
ENSG00000153246	1.99281	0.135816	7.67e-07	0.000378129
ENSG00000215386	1.43609	7.3765	8.53e-07	0.000417091
ENSG00000143995	1.07759	6.72736	9.36e-07	0.000454018
ENSG00000289128	3.73128	-0.139783	9.44e-07	0.000454199
ENSG00000163661	-1.637	5.25642	9.51e-07	0.000454199
ENSG00000102780	-0.996763	6.04977	1.01e-06	0.000476597
ENSG00000237928	3.82088	-1.26604	1.04e-06	0.000489264
ENSG00000257786	6.68229	-1.92997	1.09e-06	0.00050861
ENSG00000093010	2.21587	3.90866	1.15e-06	0.000533581
ENSG00000185985	-7.74214	5.43002	1.17e-06	0.000537467
ENSG00000108684	4.71315	-1.83352	1.19e-06	0.000542776
ENSG00000205038	3.96693	4.539	1.22e-06	0.000551649
ENSG00000136048	-1.42247	4.21663	1.32e-06	0.000592262
ENSG00000131773	1.48684	4.53902	1.56e-06	0.000694287
ENSG00000253537	1.97247	3.03668	1.68e-06	0.000743489
ENSG00000114251	1.9637	6.02916	1.73e-06	0.00075684
ENSG00000188176	3.75025	1.62881	1.73e-06	0.00075684
ENSG00000288856	-3.2594	-0.0291341	1.77e-06	0.000763971
ENSG00000276649	-2.41943	-0.462098	1.78e-06	0.000763971
ENSG00000237819	-2.49332	0.470645	1.81e-06	0.00077393
ENSG00000235848	4.04381	2.36368	1.87e-06	0.000791114
ENSG00000077092	1.77967	4.18467	2.04e-06	0.000860766
ENSG00000251493	-4.51096	4.60071	2.36e-06	0.000985761
ENSG00000249244	2.78965	-1.62245	2.49e-06	0.00103244
ENSG00000101605	2.75971	1.39061	2.5e-06	0.00103244
ENSG00000117602	3.67796	0.396143	2.54e-06	0.00104112
ENSG00000153930	3.75899	1.69298	2.81e-06	0.00114179
ENSG00000086205	-5.6683	1.79467	2.88e-06	0.00116537
ENSG00000226053	-3.40874	-1.66865	3.11e-06	0.00125078
ENSG00000135919	-1.43335	4.85133	3.16e-06	0.00125899
ENSG00000122584	5.16956	-0.306768	3.32e-06	0.001315
ENSG00000248543	3.68882	-2.50835	3.36e-06	0.00132252
ENSG00000261150	2.45997	4.17875	3.67e-06	0.00143519
ENSG00000249484	3.05109	-0.906718	3.81e-06	0.0014764
ENSG00000175592	-2.38378	3.88264	3.82e-06	0.0014764
ENSG00000201263	3.71923	-1.92201	4.23e-06	0.00161225
ENSG00000058668	1.31997	8.02473	4.23e-06	0.00161225
ENSG00000283294	-6.18262	-2.06547	4.35e-06	0.00164846
ENSG00000207156	2.87023	-0.82364	4.87e-06	0.00183467
ENSG00000067798	1.78289	6.13579	5.14e-06	0.00192523
ENSG00000134013	-1.35527	5.71424	5.42e-06	0.00201579
ENSG00000106565	4.24341	-0.750106	5.68e-06	0.00209975
ENSG00000103546	9.05264	0.107822	5.84e-06	0.00214808
ENSG00000112936	3.70904	2.27734	6.02e-06	0.00219562
ENSG00000188211	-0.994115	6.21113	6.05e-06	0.00219562
ENSG00000131018	0.908659	6.55202	6.08e-06	0.00219562
ENSG00000226769	3.70553	-2.18284	6.2e-06	0.00222341
ENSG00000136928	2.33237	1.00667	6.33e-06	0.00225655
ENSG00000203685	4.00196	3.93341	6.39e-06	0.00226395
ENSG00000286749	3.70762	-0.445436	6.45e-06	0.00226395
ENSG00000140853	1.96586	1.35925	6.46e-06	0.00226395
ENSG00000175906	1.69855	3.34826	6.99e-06	0.00243793
ENSG00000103056	1.7058	3.36442	7.1e-06	0.00245961
ENSG00000265666	1.71696	1.54497	7.43e-06	0.00256096
ENSG00000187068	3.19596	1.72953	7.5e-06	0.00256902
ENSG00000148680	4.58614	-1.9289	8.23e-06	0.00280308
ENSG00000101134	2.16048	2.61415	8.4e-06	0.00283178
ENSG00000224597	1.85151	4.2332	8.4e-06	0.00283178
ENSG00000019505	2.66336	0.651282	8.64e-06	0.00289581
ENSG00000215450	3.57114	-2.2682	8.69e-06	0.0028967
ENSG00000010932	3.56344	-0.653058	8.82e-06	0.00291641
ENSG00000141052	4.54696	1.63958	8.85e-06	0.00291641
ENSG00000002933	5.0839	-0.404399	9.1e-06	0.00297912
ENSG00000109790	-0.948238	6.09878	9.14e-06	0.00297912
ENSG00000137193	-1.36857	5.00518	9.53e-06	0.00309217
ENSG00000242671	2.85047	0.226737	1.02e-05	0.00330463
ENSG00000214976	2.6554	-1.25546	1.03e-05	0.00330463
ENSG00000251620	4.26238	1.65767	1.04e-05	0.00330463
ENSG00000106333	3.44444	5.47996	1.07e-05	0.00340435
ENSG00000131759	1.23817	5.58155	1.08e-05	0.00342497
ENSG00000164929	2.08377	6.0143	1.09e-05	0.00342497
ENSG00000224417	3.48349	-0.735592	1.1e-05	0.00343888
ENSG00000259571	2.62441	-1.2023	1.11e-05	0.00344198
ENSG00000099960	2.56841	-1.87954	1.11e-05	0.00344198
ENSG00000212297	-5.00748	-1.74216	1.17e-05	0.00361517
ENSG00000254192	2.84594	-1.96005	1.2e-05	0.00366761
ENSG00000095739	2.48951	2.98486	1.33e-05	0.00405083
ENSG00000198626	3.90812	2.16777	1.35e-05	0.00407984
ENSG00000250133	-8.47882	2.10967	1.37e-05	0.00412603
ENSG00000137473	3.61666	-1.43492	1.38e-05	0.00412603
ENSG00000139330	5.76221	0.402866	1.38e-05	0.00412603
ENSG00000104313	1.79969	4.45321	1.39e-05	0.00412603
ENSG00000286318	4.07027	1.3616	1.41e-05	0.00417718
ENSG00000207971	3.31404	-1.03097	1.46e-05	0.00429483
ENSG00000126351	1.04683	4.7153	1.47e-05	0.00429483
ENSG00000171517	3.05338	0.581426	1.5e-05	0.00436724
ENSG00000235038	-2.47757	-0.218023	1.52e-05	0.00438946
ENSG00000124749	2.70046	-0.0522222	1.52e-05	0.00438946
ENSG00000224389	4.94717	3.02015	1.56e-05	0.0044746
ENSG00000253873	1.52256	3.52967	1.56e-05	0.0044746
ENSG00000219438	-1.20477	4.65383	1.61e-05	0.00458109
ENSG00000080854	1.13228	6.21683	1.64e-05	0.00464871
ENSG00000254226	3.10722	1.93418	1.66e-05	0.00465771
ENSG00000187624	1.71716	2.01054	1.67e-05	0.00465771
ENSG00000018236	2.38628	2.73996	1.67e-05	0.00465771
ENSG00000171345	5.91027	2.76165	1.68e-05	0.00467443
ENSG00000184144	2.65729	7.26725	1.72e-05	0.00477179
ENSG00000066056	2.53453	0.984331	1.81e-05	0.0049964
ENSG00000246430	5.21182	-1.08376	1.83e-05	0.00501077
ENSG00000173406	-2.08684	3.92543	1.84e-05	0.00503929
ENSG00000169891	3.77184	-0.396686	1.92e-05	0.00522444
ENSG00000143028	3.02528	1.00628	1.94e-05	0.0052524
ENSG00000240583	2.75735	0.901439	1.95e-05	0.00526022
ENSG00000236306	5.86016	-0.48322	2.02e-05	0.00542208
ENSG00000164100	2.79001	2.27898	2.09e-05	0.00557201
ENSG00000228477	-1.78878	-0.1525	2.09e-05	0.00557201
ENSG00000258376	2.0806	0.431797	2.14e-05	0.00565183
ENSG00000112902	1.79633	6.45275	2.15e-05	0.00565183
ENSG00000250358	3.80964	1.27313	2.16e-05	0.00565183
ENSG00000188580	2.33899	2.31489	2.16e-05	0.00565183
ENSG00000016082	5.33342	-0.979015	2.19e-05	0.00570767
ENSG00000205978	2.4353	4.37332	2.21e-05	0.00573725
ENSG00000137727	4.77052	1.26833	2.26e-05	0.00582037
ENSG00000197376	6.81405	1.42236	2.33e-05	0.00598062
ENSG00000165633	1.50246	4.04809	2.34e-05	0.00599822
ENSG00000139508	2.68174	0.231097	2.38e-05	0.00605505
ENSG00000163395	5.07323	3.36419	2.45e-05	0.00620787
ENSG00000154917	1.83656	6.44792	2.46e-05	0.00620787
ENSG00000164236	-1.5203	5.04743	2.52e-05	0.00633319
ENSG00000170571	-0.99122	4.98173	2.58e-05	0.00641455
ENSG00000172986	3.27867	2.55584	2.58e-05	0.00641455
ENSG00000164128	3.08401	2.09609	2.58e-05	0.00641455
ENSG00000186684	-1.94413	3.50964	2.64e-05	0.00652957
ENSG00000135116	2.05616	2.23838	2.68e-05	0.00661786
ENSG00000171617	1.57131	8.82612	2.7e-05	0.00662093
ENSG00000013297	5.82658	2.52038	2.71e-05	0.00662093
ENSG00000168952	-1.48739	3.60641	2.72e-05	0.00662093
ENSG00000224940	2.20196	0.0591505	2.75e-05	0.00666439
ENSG00000228314	7.59892	0.700364	2.79e-05	0.00674414
ENSG00000189067	-1.1778	4.63051	2.81e-05	0.0067526
ENSG00000157399	-1.93596	1.24448	2.84e-05	0.00680818
ENSG00000230630	3.01226	0.879229	2.96e-05	0.00704241
ENSG00000164326	6.8492	-1.81813	2.96e-05	0.00704241
ENSG00000266401	-2.21328	0.13468	3.02e-05	0.0071655
ENSG00000173068	3.33682	4.30191	3.07e-05	0.00724063
ENSG00000185052	2.87625	1.39224	3.1e-05	0.00729786
ENSG00000185774	2.30931	1.46865	3.13e-05	0.00732568
ENSG00000143858	2.33422	5.9259	3.16e-05	0.0073383
ENSG00000188582	-1.57092	0.915238	3.16e-05	0.0073383
ENSG00000167619	1.41379	4.23966	3.18e-05	0.00736591
ENSG00000137872	1.92168	5.8395	3.21e-05	0.00738038
ENSG00000224294	-1.51532	0.903506	3.21e-05	0.00738038
ENSG00000197705	-2.66363	1.99353	3.25e-05	0.00744479
ENSG00000119138	2.91784	2.67905	3.28e-05	0.00746709
ENSG00000133106	5.31687	-0.96662	3.29e-05	0.00746709
ENSG00000175832	-3.19632	3.97662	3.37e-05	0.00762684
ENSG00000234602	-5.23002	-2.68493	3.38e-05	0.00762684
ENSG00000197635	-2.89058	1.63034	3.41e-05	0.00766692
ENSG00000197106	2.98533	-1.48098	3.46e-05	0.00774173
ENSG00000234647	4.25476	-2.61348	3.51e-05	0.00780172
ENSG00000100626	-0.943174	5.711	3.52e-05	0.00780172
ENSG00000175170	-3.31729	1.98693	3.52e-05	0.00780172
ENSG00000280432	1.74552	1.74502	3.56e-05	0.00782367
ENSG00000132872	2.18549	5.05975	3.57e-05	0.00782367
ENSG00000280623	3.88167	-1.23086	3.57e-05	0.00782367
ENSG00000166257	2.08233	3.11039	3.61e-05	0.00788252
ENSG00000103888	1.22091	3.64786	3.74e-05	0.00813371
ENSG00000236939	2.06096	0.671065	3.85e-05	0.00834367
ENSG00000136052	1.44283	2.14307	3.87e-05	0.00834367
ENSG00000229344	8.28357	5.05413	3.95e-05	0.00846497
ENSG00000166862	5.98143	-2.42581	3.95e-05	0.00846497
ENSG00000255240	-2.35387	-0.595066	4.03e-05	0.00860138
ENSG00000285774	-2.23023	0.435033	4.08e-05	0.0086887
ENSG00000082805	0.934027	6.63919	4.12e-05	0.00872729
ENSG00000233216	-2.76019	-0.865287	4.21e-05	0.00890138
ENSG00000171388	-2.72935	3.41433	4.39e-05	0.00925346
ENSG00000107130	-0.947276	6.31277	4.45e-05	0.00933596
ENSG00000110436	1.51881	7.86244	4.46e-05	0.00933596
ENSG00000241131	3.26967	-1.53877	4.48e-05	0.00934557
ENSG00000012171	3.07142	4.28492	4.52e-05	0.00939565
ENSG00000106341	3.25589	2.32602	4.55e-05	0.0094164
ENSG00000258066	1.99608	-0.274678	4.59e-05	0.00946743
ENSG00000170382	2.66006	3.20002	4.71e-05	0.00968514
ENSG00000168743	3.04612	-0.822509	4.73e-05	0.00969678
ENSG00000255219	3.4418	-1.03333	4.83e-05	0.00983076
ENSG00000250243	4.06497	0.35523	4.83e-05	0.00983076
ENSG00000250891	5.75991	1.10544	4.96e-05	0.0100534
ENSG00000129116	-0.9454	7.81253	4.99e-05	0.0100894
ENSG00000249936	2.09503	0.0925333	5.16e-05	0.0104054
ENSG00000213400	-4.53939	-2.08673	5.18e-05	0.0104054
ENSG00000101974	-0.873879	6.24801	5.33e-05	0.0106649
ENSG00000226278	8.14816	-0.741873	5.48e-05	0.010925
ENSG00000204338	2.93937	-0.71356	5.49e-05	0.010925
ENSG00000215196	1.65759	2.38206	5.62e-05	0.0111388
ENSG00000229887	-2.09463	-0.106947	5.78e-05	0.0114163
ENSG00000174640	2.27063	-0.682257	5.91e-05	0.0116328
ENSG00000226759	-2.38647	1.74907	6.06e-05	0.0118953
ENSG00000219642	2.40003	-1.35389	6.1e-05	0.0119247
ENSG00000107742	2.12325	3.84509	6.16e-05	0.0120111
ENSG00000233355	2.58367	2.46946	6.26e-05	0.0121773
ENSG00000248222	2.39781	0.21682	6.4e-05	0.0124075
ENSG00000124440	2.23045	4.4562	6.64e-05	0.0128294
ENSG00000152822	4.81758	3.32827	6.69e-05	0.0128889
ENSG00000197448	0.910332	4.64587	6.74e-05	0.0129439
ENSG00000117228	4.11064	0.23369	6.82e-05	0.0130423
ENSG00000207638	1.97409	-1.06783	6.88e-05	0.0130921
ENSG00000119946	2.56112	1.03982	6.89e-05	0.0130921
ENSG00000165061	-1.61947	4.04646	7.19e-05	0.0136215
ENSG00000286329	6.28426	-2.24777	7.23e-05	0.0136685
ENSG00000106484	-1.11926	7.96792	7.36e-05	0.0138697
ENSG00000107736	1.48561	5.48289	7.4e-05	0.0138971
ENSG00000164616	6.43819	-2.11374	7.56e-05	0.0141452
ENSG00000125618	4.19467	-1.34752	7.61e-05	0.0142023
ENSG00000152229	-1.67564	4.4934	7.72e-05	0.0143644
ENSG00000109132	6.21299	-1.22994	7.75e-05	0.0143774
ENSG00000013293	4.77479	1.34543	7.79e-05	0.0144
ENSG00000179361	-0.942275	6.07983	7.95e-05	0.0146343
ENSG00000285579	1.78749	-0.331615	7.96e-05	0.0146343
ENSG00000165424	1.56067	4.83297	8.17e-05	0.0149719
ENSG00000287430	3.3534	-2.17223	8.28e-05	0.0151292
ENSG00000184221	-6.86204	2.09738	8.35e-05	0.0151794
ENSG00000124205	5.8786	0.10678	8.36e-05	0.0151794
ENSG00000069122	4.64797	-1.49379	8.47e-05	0.0153403
ENSG00000243620	2.59601	4.46169	8.9e-05	0.0160719
ENSG00000187634	2.59128	2.93463	8.95e-05	0.0161058
ENSG00000259218	5.58105	-1.1799	9.03e-05	0.0161934
ENSG00000180011	1.62378	5.91971	9.21e-05	0.0164834
ENSG00000126259	1.12401	5.66906	9.34e-05	0.0166591
ENSG00000084636	4.50603	3.14098	9.44e-05	0.0167877
ENSG00000116194	1.45993	2.79498	9.58e-05	0.0169751
ENSG00000147862	1.61328	5.90447	9.6e-05	0.0169751
ENSG00000144649	2.4644	0.195178	9.65e-05	0.017011
ENSG00000073849	-1.14479	4.89552	9.85e-05	0.0173139
ENSG00000124313	2.47441	2.95238	9.94e-05	0.017414
ENSG00000172073	-2.38222	-0.813319	0.000103614	0.0181086
ENSG00000166265	-1.48109	5.13879	0.000105802	0.0184089
ENSG00000101298	2.68164	1.98716	0.00010594	0.0184089
ENSG00000162733	3.09754	5.56031	0.000107928	0.0187009
ENSG00000118495	-1.08189	6.86411	0.000109388	0.0188999
ENSG00000143954	7.60833	-1.19474	0.000110918	0.0191097
ENSG00000254746	2.99008	-2.01342	0.000111588	0.0191632
ENSG00000196482	1.91664	3.0965	0.000111861	0.0191632
ENSG00000177511	2.25521	3.15456	0.000119036	0.02032
ENSG00000013364	1.50665	4.11069	0.000119283	0.02032
ENSG00000171843	-1.2244	5.69374	0.000120619	0.0204169
ENSG00000135406	4.27163	0.172072	0.000120756	0.0204169
ENSG00000227817	4.77469	-3.08111	0.000120862	0.0204169
ENSG00000187244	1.07564	4.00002	0.000122252	0.0205943
ENSG00000128918	2.30366	1.10711	0.000129715	0.0217911
ENSG00000279606	4.51514	-2.44433	0.000130129	0.0218002
ENSG00000049540	3.7594	4.68238	0.000130738	0.0218419
ENSG00000183850	-1.06841	5.01219	0.00013137	0.0218511
ENSG00000175274	-0.774648	6.25251	0.000131514	0.0218511
ENSG00000175984	1.55188	0.366962	0.00013275	0.0219919
ENSG00000110092	-1.06987	8.73642	0.000133086	0.0219919
ENSG00000237233	3.42744	-2.35803	0.000134927	0.0222355
ENSG00000273497	-3.2024	-2.08638	0.000135773	0.0223142
ENSG00000256699	-4.00602	-1.23093	0.000137395	0.022422
ENSG00000186960	4.75037	-1.81387	0.000137522	0.022422
ENSG00000248965	2.48202	-2.05314	0.00013795	0.022422
ENSG00000196104	1.56215	0.376778	0.000138194	0.022422
ENSG00000227254	-3.01752	-2.20967	0.000138488	0.022422
ENSG00000107593	4.38266	0.383142	0.000138647	0.022422
ENSG00000167653	-2.64859	-1.81791	0.00014358	0.0231431
ENSG00000163673	2.57384	-0.909993	0.000144042	0.0231431
ENSG00000227935	-2.5097	-0.973854	0.000144251	0.0231431
ENSG00000254185	4.09934	-1.90183	0.000146681	0.0234709
ENSG00000079308	2.23673	4.18401	0.000148168	0.0236271
ENSG00000231672	1.84383	0.572363	0.000148436	0.0236271
ENSG00000124479	-2.04335	0.549642	0.000150401	0.0238772
ENSG00000204624	1.29713	4.8358	0.000154459	0.0244574
ENSG00000274444	2.0723	-0.347258	0.000155306	0.0245274
ENSG00000223486	-1.96933	1.1866	0.000160116	0.0252213
ENSG00000160111	-1.99468	3.06061	0.000165112	0.025941
ENSG00000104154	1.6697	2.77116	0.000167887	0.0263089
ENSG00000174898	-1.87455	-1.04496	0.000170314	0.0265212
ENSG00000198959	2.70693	0.740676	0.000170497	0.0265212
ENSG00000289953	2.72965	-1.89193	0.000170554	0.0265212
ENSG00000287066	1.61712	1.65217	0.000172479	0.0267519
ENSG00000183671	1.62375	2.86899	0.000174999	0.0270735
ENSG00000130827	0.814391	6.9598	0.000180571	0.0278644
ENSG00000229559	2.04908	-0.639956	0.000181926	0.0280023
ENSG00000176641	-1.33068	5.82684	0.000182836	0.028071
ENSG00000165966	3.97642	-0.389785	0.000186913	0.0286245
ENSG00000131620	3.33348	1.66761	0.00018945	0.02894
ENSG00000230076	-6.82082	3.16073	0.000191313	0.0291513
ENSG00000182132	2.24815	-0.460737	0.000191815	0.0291544
ENSG00000093144	-0.796854	5.64245	0.000193595	0.029348
ENSG00000258647	2.99116	-1.17953	0.000194445	0.029348
ENSG00000183287	2.72822	2.20349	0.00019454	0.029348
ENSG00000107242	-2.41171	3.20799	0.00019946	0.0300156
ENSG00000259475	-1.63915	-0.26852	0.000204196	0.0306521
ENSG00000259845	1.97694	2.82461	0.000214594	0.0320941
ENSG00000170323	5.02174	-2.13744	0.00021486	0.0320941
ENSG00000120594	1.04674	6.58522	0.000218398	0.0325424
ENSG00000142233	2.35408	-0.282456	0.000220966	0.0328443
ENSG00000189221	1.44537	3.10279	0.00022267	0.0330167
ENSG00000130830	2.16143	3.13477	0.000225961	0.033423
ENSG00000109944	2.70059	0.884593	0.000227687	0.0335962
ENSG00000106012	0.877594	5.68611	0.000229292	0.033751
ENSG00000249664	-3.5745	-2.21293	0.0002312	0.0339494
ENSG00000286269	4.70273	-0.96135	0.000236515	0.0345623
ENSG00000289451	4.62172	-1.93163	0.000236821	0.0345623
ENSG00000187017	2.67228	1.87101	0.000237559	0.0345623
ENSG00000107902	1.1728	3.00964	0.000238091	0.0345623
ENSG00000267374	-1.51898	4.46095	0.000238223	0.0345623
ENSG00000233351	5.07854	-2.94473	0.000245019	0.0353397
ENSG00000148848	1.53274	5.41357	0.000245021	0.0353397
ENSG00000109762	-0.890652	5.44138	0.000245329	0.0353397
ENSG00000206262	-3.14465	-1.15031	0.000245931	0.0353424
ENSG00000199914	3.34495	-1.78728	0.000246939	0.0354033
ENSG00000152127	-1.01249	6.7127	0.000248858	0.0355944
ENSG00000130675	-1.99932	-0.297548	0.000249881	0.0356565
ENSG00000133321	5.52727	-1.76475	0.000251057	0.0356614
ENSG00000101400	1.14864	3.75627	0.000251091	0.0356614
ENSG00000151023	1.56355	1.77795	0.000252612	0.0357936
ENSG00000232624	2.99004	-1.29309	0.000254515	0.0359792
ENSG00000152932	1.34167	5.33662	0.000257365	0.0362975
ENSG00000095303	2.85804	1.1669	0.000264701	0.0372454
ENSG00000064655	3.2502	3.05527	0.00026582	0.0372911
ENSG00000160188	2.19258	0.267048	0.000266255	0.0372911
ENSG00000120437	-0.924245	7.18976	0.000267383	0.0373627
ENSG00000286546	2.75242	0.497295	0.000271198	0.0378088
ENSG00000184828	1.48969	1.20492	0.000273695	0.0380686
ENSG00000176769	5.78158	0.793506	0.000274317	0.0380686
ENSG00000255015	3.3881	-2.67812	0.000279792	0.038726
ENSG00000175567	-1.20674	4.76324	0.000280332	0.038726
ENSG00000280850	5.51341	-2.71341	0.000281386	0.0387834
ENSG00000171791	-0.873146	5.34031	0.000282445	0.038841
ENSG00000181649	-3.42329	0.682555	0.000289374	0.0397038
ENSG00000254347	-4.9639	-2.83216	0.000292417	0.040018
ENSG00000205562	2.62731	-0.373506	0.000292983	0.040018
ENSG00000249487	2.77832	-0.165514	0.000296417	0.040396
ENSG00000232793	2.73723	-1.89646	0.000299587	0.0407311
ENSG00000183023	1.23977	5.56561	0.00030022	0.0407311
ENSG00000231789	1.67722	1.28993	0.000300945	0.0407367
ENSG00000249722	-4.33403	-2.21823	0.000301604	0.0407367
ENSG00000146910	-3.64741	-0.323019	0.000312297	0.0420873
ENSG00000225263	2.56841	-2.27543	0.000320536	0.0431017
ENSG00000011465	4.11161	2.75398	0.000325016	0.0435032
ENSG00000183570	1.93794	1.86414	0.000326106	0.0435032
ENSG00000183770	-3.22496	-0.548263	0.000326135	0.0435032
ENSG00000107738	1.54005	0.307968	0.000326391	0.0435032
ENSG00000163492	3.90379	-2.37373	0.00032795	0.0436152
ENSG00000183747	-5.59518	-2.46278	0.000331851	0.0440375
ENSG00000272763	-6.61531	-0.369803	0.000334337	0.0442704
ENSG00000083720	-1.70088	4.24233	0.000336117	0.0444092
ENSG00000275097	-1.99723	-1.16461	0.000341638	0.0450405
ENSG00000156466	3.90434	2.37399	0.000346976	0.0456451
ENSG00000153303	3.67157	-1.24491	0.000348165	0.0457023
ENSG00000171864	4.69464	-0.746845	0.00035144	0.0460325
ENSG00000235659	6.04378	-1.33578	0.000353971	0.0462641
ENSG00000279685	2.04542	-1.45295	0.000356509	0.0464956
ENSG00000184216	1.88287	3.21295	0.000368122	0.0479072
ENSG00000125945	0.913002	4.88977	0.000371968	0.048304
ENSG00000170381	2.75014	2.66055	0.000375545	0.0486643
ENSG00000138670	2.01124	2.82694	0.000385363	0.0497926
ENSG00000149090	2.30439	0.747497	0.000385893	0.0497926

## Sheet: Hsat-DESeq2
Gene	baseMean	log2FoldChange	lfcSE	stat	pvalue	padj
ENSG00000205403	1378.89	7.36718	0.522735	14.0935	4.16e-45	1.11e-40
ENSG00000120708	1396.92	7.24063	0.794761	9.11045	8.2e-20	3.14e-16
ENSG00000107562	140.052	7.06293	0.808944	8.73105	2.52e-18	6.75e-15
ENSG00000139304	527.012	6.68738	0.761939	8.77679	1.68e-18	5.63e-15
ENSG00000167244	17194.3	6.31554	0.64364	9.81222	9.97e-23	6.68e-19
ENSG00000181195	1041.22	6.28754	1.31717	4.77351	1.81e-06	0.000314691
ENSG00000144229	299.507	6.18159	0.911304	6.78324	1.18e-11	9.53e-09
ENSG00000137959	1366.09	5.71458	0.518165	11.0285	2.79e-28	3.73e-24
ENSG00000132470	819.825	5.68358	0.95532	5.94939	2.69e-09	1.33e-06
ENSG00000137965	209.869	5.33148	0.582241	9.15683	5.34e-20	2.38e-16
ENSG00000163395	515.152	5.17294	1.33534	3.87388	0.000107117	0.00781313
ENSG00000144771	48.1985	5.05533	0.656775	7.69721	1.39e-14	1.9e-11
ENSG00000152822	512.125	4.95563	1.24465	3.98154	6.85e-05	0.0057456
ENSG00000145730	14945.6	0.92005	0.115466	7.96816	1.61e-15	3.08e-12
ENSG00000008441	242.162	4.9036	0.710547	6.90116	5.16e-12	4.45e-09
ENSG00000137727	119.735	4.85036	0.968194	5.0097	5.45e-07	0.000116744
ENSG00000100427	139.38	4.76285	0.66202	7.19442	6.27e-13	5.79e-10
ENSG00000224389	353.027	4.68828	1.19623	3.91921	8.88e-05	0.00679482
ENSG00000141052	152.94	4.65296	0.922322	5.04483	4.54e-07	9.96e-05
ENSG00000116132	2421.8	4.64282	0.699356	6.63871	3.16e-11	2.42e-08
ENSG00000123243	217.561	4.55643	1.3235	3.44272	0.000575902	0.0274312
ENSG00000102172	6149.51	-1.38114	0.185544	-7.4437	9.79e-14	1.19e-10
ENSG00000170396	429.777	-1.92162	0.259259	-7.41199	1.24e-13	1.45e-10
ENSG00000251620	49.3856	4.55413	0.995365	4.57534	4.75e-06	0.000669866
ENSG00000244731	214.498	4.50287	0.870199	5.17453	2.28e-07	5.52e-05
ENSG00000152583	1361.19	4.50121	0.740307	6.08019	1.2e-09	6.56e-07
ENSG00000084636	405.106	4.47626	1.21228	3.69242	0.000222133	0.0136071
ENSG00000253731	462.861	1.92392	0.265127	7.2566	3.97e-13	3.79e-10
ENSG00000115339	262.432	4.28782	0.785493	5.45876	4.79e-08	1.53e-05
ENSG00000102780	3311.08	-0.989416	0.142904	-6.92366	4.4e-12	3.93e-09
ENSG00000188219	419.167	4.28343	0.580176	7.38299	1.55e-13	1.66e-10
ENSG00000134138	5923.2	1.61027	0.237365	6.78396	1.17e-11	9.53e-09
ENSG00000004799	28.1126	4.22416	0.536746	7.86994	3.55e-15	5.94e-12
ENSG00000080200	3388.58	1.03479	0.15382	6.7273	1.73e-11	1.36e-08
ENSG00000164692	3602.05	4.19129	0.788794	5.31354	1.08e-07	3.14e-05
ENSG00000135406	57.7064	4.17871	0.967657	4.31838	1.57e-05	0.00179044
ENSG00000235848	222.429	4.16381	0.823956	5.05344	4.34e-07	9.68e-05
ENSG00000213025	68.8822	1.77525	0.273804	6.48366	8.95e-11	6.31e-08
ENSG00000271811	124.561	4.15447	0.720541	5.76576	8.13e-09	3.35e-06
ENSG00000119699	445.169	1.87546	0.294024	6.37859	1.79e-10	1.2e-07
ENSG00000172403	239.446	4.14334	0.514568	8.05208	8.14e-16	1.68e-12
ENSG00000117228	56.0932	4.12211	0.950073	4.33873	1.43e-05	0.00165353
ENSG00000136048	930.363	-1.43589	0.22936	-6.26041	3.84e-10	2.39e-07
ENSG00000011465	336.135	4.08613	1.23217	3.3162	0.000912499	0.0382639
ENSG00000170571	1692.71	-0.997371	0.160973	-6.19591	5.79e-10	3.45e-07
ENSG00000144724	8318.45	1.00284	0.162483	6.17194	6.75e-10	3.93e-07
ENSG00000197448	1260.8	0.890613	0.145463	6.12261	9.21e-10	5.24e-07
ENSG00000169427	49.1938	4.0776	0.692151	5.8912	3.83e-09	1.74e-06
ENSG00000205038	1066	4.05843	0.798341	5.08359	3.7e-07	8.47e-05
ENSG00000076356	18530.3	1.1367	0.188481	6.03087	1.63e-09	8.73e-07
ENSG00000164488	1690.39	4.05439	0.512024	7.91836	2.41e-15	4.29e-12
ENSG00000109790	2471.29	-1.00771	0.169543	-5.94365	2.79e-09	1.33e-06
ENSG00000203685	786.837	4.05221	0.825269	4.91017	9.1e-07	0.00017502
ENSG00000250358	75.2925	3.94852	0.91315	4.32406	1.53e-05	0.00175238
ENSG00000254245	272.144	3.92084	0.709186	5.52865	3.23e-08	1.07e-05
ENSG00000117602	63.983	3.90673	0.74382	5.25225	1.5e-07	3.98e-05
ENSG00000156466	261.122	3.88708	0.962091	4.04024	5.34e-05	0.00474874
ENSG00000163083	188.27	3.82812	0.643132	5.9523	2.64e-09	1.33e-06
ENSG00000165105	49.5449	3.806	0.514634	7.39555	1.41e-13	1.57e-10
ENSG00000170379	54.2544	3.80464	1.02838	3.69966	0.000215893	0.0133778
ENSG00000215559	163.52	3.74726	1.00834	3.71625	0.000202205	0.0128571
ENSG00000174963	3115.52	1.5806	0.270849	5.83574	5.36e-09	2.31e-06
ENSG00000153930	113.079	3.72156	0.774401	4.80573	1.54e-06	0.000275166
ENSG00000112936	243.101	3.72007	0.747311	4.97794	6.43e-07	0.000129343
ENSG00000188176	150.707	3.66639	0.714599	5.13069	2.89e-07	6.66e-05
ENSG00000188158	1502.98	1.6232	0.282642	5.74296	9.3e-09	3.77e-06
ENSG00000224417	27.516	3.65139	0.743949	4.90812	9.2e-07	0.00017502
ENSG00000187624	139.329	1.67718	0.293349	5.71734	1.08e-08	4.26e-06
ENSG00000103888	575.906	1.24857	0.218504	5.71417	1.1e-08	4.28e-06
ENSG00000255571	1639.59	3.6293	0.494201	7.34378	2.08e-13	2.06e-10
ENSG00000131018	4807.86	0.916732	0.161751	5.66757	1.45e-08	5.44e-06
ENSG00000228798	134.729	1.60551	0.28336	5.66597	1.46e-08	5.44e-06
ENSG00000203616	21.2598	3.61129	1.03759	3.48047	0.00050054	0.0244061
ENSG00000126351	1241.91	1.05151	0.185987	5.65364	1.57e-08	5.72e-06
ENSG00000103196	89.6744	3.60877	0.479095	7.53247	4.98e-14	6.35e-11
ENSG00000163694	370.973	3.59801	0.488885	7.35962	1.84e-13	1.9e-10
ENSG00000127241	327.179	3.57293	0.461142	7.74801	9.33e-15	1.39e-11
ENSG00000224294	81.2882	-1.47899	0.265479	-5.57103	2.53e-08	8.69e-06
ENSG00000253537	410.457	1.99999	0.360823	5.54285	2.98e-08	1.01e-05
ENSG00000162576	1470.45	1.89542	0.342535	5.5335	3.14e-08	1.05e-05
ENSG00000196569	3644.64	3.57175	0.420264	8.49882	1.92e-17	4.66e-14
ENSG00000232389	131.967	-1.43059	0.259149	-5.52033	3.38e-08	1.1e-05
ENSG00000184226	3837.28	1.9003	0.345399	5.50174	3.76e-08	1.21e-05
ENSG00000184564	62.414	3.55987	0.905626	3.93084	8.46e-05	0.0066451
ENSG00000093144	2550.18	-0.814414	0.149884	-5.43363	5.52e-08	1.74e-05
ENSG00000102109	1005.4	3.48355	0.931822	3.73843	0.000185174	0.01209
ENSG00000143995	5651.41	1.06795	0.197593	5.40479	6.49e-08	1.97e-05
ENSG00000154065	52.5709	3.469	0.874229	3.96807	7.25e-05	0.00593154
ENSG00000188211	3781.01	-1.0008	0.185532	-5.39419	6.88e-08	2.07e-05
ENSG00000115884	5191.47	-1.2582	0.236105	-5.32897	9.88e-08	2.94e-05
ENSG00000162599	4646.97	3.45679	0.829219	4.16872	3.06e-05	0.00305707
ENSG00000196581	345.806	3.44932	0.53787	6.41293	1.43e-10	9.8e-08
ENSG00000106333	2170.42	3.43191	0.753184	4.55654	5.2e-06	0.00071756
ENSG00000140538	1693.01	3.42432	0.645291	5.30662	1.12e-07	3.21e-05
ENSG00000265666	109.214	1.58818	0.299543	5.302	1.15e-07	3.23e-05
ENSG00000255248	1207.08	3.3975	0.360226	9.43158	4.04e-21	2.16e-17
ENSG00000181585	13.2681	3.39007	0.62699	5.4069	6.41e-08	1.97e-05
ENSG00000187244	757.28	1.11993	0.212576	5.26838	1.38e-07	3.76e-05
ENSG00000131773	1155.71	1.48438	0.281878	5.26605	1.39e-07	3.77e-05
ENSG00000131620	150.196	3.36039	0.834669	4.02601	5.67e-05	0.00494666
ENSG00000175264	331.464	3.35311	0.581032	5.77096	7.88e-09	3.3e-06
ENSG00000144649	29.0651	3.34912	0.784636	4.26838	1.97e-05	0.00216314
ENSG00000260196	495.621	-1.01488	0.19402	-5.2308	1.69e-07	4.34e-05
ENSG00000100626	2415.41	-0.95478	0.182487	-5.23205	1.68e-07	4.34e-05
ENSG00000205670	17.5628	3.33869	1.03314	3.23158	0.00123108	0.0470825
ENSG00000136052	217.119	1.47743	0.283974	5.20269	1.96e-07	4.96e-05
ENSG00000140853	124.105	1.92972	0.371279	5.19748	2.02e-07	5.05e-05
ENSG00000175906	493.699	1.74124	0.335427	5.19112	2.09e-07	5.18e-05
ENSG00000173068	993.559	3.33743	0.790536	4.22173	2.42e-05	0.00252519
ENSG00000219438	1247.79	-1.17476	0.227118	-5.17248	2.31e-07	5.52e-05
ENSG00000172986	289.256	3.33726	0.75583	4.41535	1.01e-05	0.00126643
ENSG00000183801	34.974	3.33141	0.802422	4.15169	3.3e-05	0.00322426
ENSG00000135919	1470.67	-1.43986	0.278485	-5.17033	2.34e-07	5.54e-05
ENSG00000187068	156.079	3.32753	0.679117	4.89979	9.59e-07	0.000180859
ENSG00000175274	3602.75	-0.769444	0.149842	-5.13504	2.82e-07	6.57e-05
ENSG00000064655	388.121	3.32289	0.852267	3.89888	9.66e-05	0.00719605
ENSG00000204103	493.809	3.29557	0.523128	6.29974	2.98e-10	1.9e-07
ENSG00000171303	279.973	3.25756	0.525349	6.20076	5.62e-10	3.42e-07
ENSG00000163661	1932.69	-1.61799	0.31965	-5.06177	4.15e-07	9.34e-05
ENSG00000122691	736.961	3.21353	0.881418	3.64586	0.000266497	0.0156102
ENSG00000106341	253.687	3.20819	0.746566	4.29726	1.73e-05	0.00193678
ENSG00000164128	217.898	3.16765	0.675437	4.68977	2.74e-06	0.00044106
ENSG00000129151	569.705	3.15186	0.939871	3.3535	0.000797959	0.034846
ENSG00000168743	23.4154	3.14066	0.675526	4.64921	3.33e-06	0.000505466
ENSG00000111452	22.4184	3.13428	0.560802	5.58891	2.28e-08	7.97e-06
ENSG00000138468	3613.06	0.616585	0.123159	5.00643	5.54e-07	0.000117801
ENSG00000214976	15.8799	3.13308	0.560648	5.58832	2.29e-08	7.97e-06
ENSG00000181804	87.7977	3.11741	0.510848	6.10243	1.04e-09	5.83e-07
ENSG00000162733	2350.76	3.10588	0.786135	3.95082	7.79e-05	0.00620496
ENSG00000112319	899.805	3.08264	0.913323	3.37519	0.000737639	0.0329941
ENSG00000077092	697.888	1.92555	0.385807	4.99096	6.01e-07	0.000122769
ENSG00000254226	172.768	3.07009	0.673667	4.55728	5.18e-06	0.00071756
ENSG00000171517	70.2443	3.06936	0.662907	4.63015	3.65e-06	0.000543405
ENSG00000012171	976.809	3.04387	0.717891	4.24002	2.23e-05	0.00236989
ENSG00000101974	3876.17	-0.869708	0.175088	-4.96727	6.79e-07	0.000134385
ENSG00000215196	151.041	1.69327	0.340959	4.96621	6.83e-07	0.000134385
ENSG00000204338	15.6549	3.04184	0.653214	4.65673	3.21e-06	0.00049537
ENSG00000146530	187.03	3.02951	0.50943	5.94687	2.73e-09	1.33e-06
ENSG00000215386	2621.13	1.51641	0.30899	4.90762	9.22e-07	0.00017502
ENSG00000162849	3636.36	2.98334	0.570939	5.22532	1.74e-07	4.43e-05
ENSG00000079102	2608.37	2.96959	0.504369	5.88773	3.92e-09	1.75e-06
ENSG00000143028	95.9566	2.95471	0.67068	4.40554	1.06e-05	0.00128979
ENSG00000280432	163.526	1.8027	0.368465	4.89245	9.96e-07	0.00018643
ENSG00000253873	578.682	1.51329	0.31102	4.86557	1.14e-06	0.000212156
ENSG00000133019	945.773	2.9511	0.558344	5.28545	1.25e-07	3.5e-05
ENSG00000228477	37.6127	-1.74645	0.359526	-4.85764	1.19e-06	0.000217972
ENSG00000269950	170.642	1.13693	0.234638	4.84544	1.26e-06	0.00023005
ENSG00000119138	319.268	2.92832	0.690793	4.23907	2.24e-05	0.00236989
ENSG00000189067	1151.19	-1.18729	0.245713	-4.83205	1.35e-06	0.000242785
ENSG00000160307	76.834	2.92491	0.718282	4.0721	4.66e-05	0.00428594
ENSG00000270093	171.5	1.74628	0.364454	4.7915	1.66e-06	0.000293458
ENSG00000174403	76.3079	2.92328	0.795864	3.67308	0.00023964	0.0144156
ENSG00000100767	1191.67	2.90816	0.342711	8.48575	2.14e-17	4.78e-14
ENSG00000237973	2084.42	2.89534	0.758416	3.81761	0.000134749	0.00946744
ENSG00000101605	130.25	2.88847	0.558313	5.17358	2.3e-07	5.52e-05
ENSG00000225420	28.6365	-1.95098	0.411419	-4.74207	2.12e-06	0.000363004
ENSG00000103056	813.527	1.60813	0.33964	4.73482	2.19e-06	0.000373836
ENSG00000170836	2375.37	-0.582107	0.123021	-4.73176	2.23e-06	0.000375309
ENSG00000175984	60.5838	1.5459	0.326729	4.73145	2.23e-06	0.000375309
ENSG00000134013	2540.63	-1.34672	0.284998	-4.72535	2.3e-06	0.000381954
ENSG00000114115	2008.58	2.87271	0.455569	6.30576	2.87e-10	1.87e-07
ENSG00000181035	388.319	0.967113	0.204752	4.72334	2.32e-06	0.000383358
ENSG00000137193	1614.32	-1.37921	0.292225	-4.71969	2.36e-06	0.000385544
ENSG00000185269	316.338	2.86344	0.784434	3.65033	0.000261908	0.0154428
ENSG00000107902	365.689	1.15222	0.245282	4.69752	2.63e-06	0.00042723
ENSG00000172995	87.9887	2.8535	0.370839	7.69471	1.42e-14	1.9e-11
ENSG00000168952	665.511	-1.51328	0.323041	-4.6845	2.81e-06	0.000444532
ENSG00000067798	3402.87	1.84253	0.393268	4.68518	2.8e-06	0.000444532
ENSG00000164100	245.796	2.84638	0.624378	4.55874	5.15e-06	0.000717472
ENSG00000240583	89.0142	2.83203	0.599282	4.7257	2.29e-06	0.000381954
ENSG00000173267	495.645	2.82842	0.862256	3.28025	0.00103714	0.0418751
ENSG00000186684	516.377	-1.95808	0.420527	-4.65627	3.22e-06	0.00049537
ENSG00000185052	120.936	2.82237	0.648558	4.35177	1.35e-05	0.00157176
ENSG00000243620	245.873	2.82071	0.69474	4.0601	4.91e-05	0.00446528
ENSG00000000419	1371.79	-0.562007	0.120787	-4.65286	3.27e-06	0.00050075
ENSG00000196104	63.1085	1.66493	0.358196	4.64811	3.35e-06	0.000505466
ENSG00000230630	80.9327	2.80036	0.620471	4.51327	6.38e-06	0.000845944
ENSG00000139508	54.5567	2.78059	0.628541	4.42388	9.69e-06	0.0012241
ENSG00000170381	292.479	2.77122	0.748278	3.70346	0.000212679	0.01324
ENSG00000112837	23.4184	2.76041	0.789372	3.49697	0.000470567	0.0234138
ENSG00000133519	110.866	2.75244	0.82301	3.34436	0.000824738	0.035724
ENSG00000175505	127.673	-1.30941	0.282992	-4.62703	3.71e-06	0.000545595
ENSG00000116194	328.892	1.52474	0.329701	4.62461	3.75e-06	0.000548999
ENSG00000107130	3805.82	-0.936158	0.202489	-4.62326	3.78e-06	0.000549569
ENSG00000183287	221.982	2.75057	0.688208	3.99671	6.42e-05	0.0054757
ENSG00000147010	839.201	1.05678	0.230061	4.5935	4.36e-06	0.000627296
ENSG00000053108	85.6519	2.74824	0.816102	3.36752	0.000758485	0.0335601
ENSG00000253485	175.202	1.21834	0.265618	4.5868	4.5e-06	0.000637686
ENSG00000019505	76.2861	2.73533	0.571898	4.78291	1.73e-06	0.000302293
ENSG00000239474	92.1723	2.71953	0.803983	3.38257	0.000718101	0.0325811
ENSG00000114251	3349.75	1.98462	0.434313	4.56956	4.89e-06	0.000684982
ENSG00000124749	44.8425	2.71553	0.591869	4.58806	4.47e-06	0.000637686
ENSG00000170382	464.034	2.70554	0.619968	4.36401	1.28e-05	0.00151453
ENSG00000173210	14.9807	2.69457	0.74586	3.6127	0.000303025	0.0170413
ENSG00000101298	194.543	2.68571	0.661609	4.05936	4.92e-05	0.00446528
ENSG00000184144	7612.02	2.67525	0.632497	4.22966	2.34e-05	0.00245689
ENSG00000249244	13.8917	2.66391	0.534639	4.98263	6.27e-07	0.000127202
ENSG00000146386	853.537	-0.734669	0.162181	-4.52993	5.9e-06	0.0007977
ENSG00000157399	95.6962	-1.9251	0.425543	-4.52386	6.07e-06	0.000816817
ENSG00000124313	338.71	2.65603	0.642641	4.133	3.58e-05	0.00346031
ENSG00000187017	174.84	2.65567	0.709905	3.74088	0.000183376	0.01209
ENSG00000233355	135.407	2.65276	0.630258	4.209	2.57e-05	0.00265109
ENSG00000164236	1610.52	-1.5292	0.338946	-4.51164	6.43e-06	0.000848284
ENSG00000224597	505.866	2.65215	0.529022	5.0133	5.35e-07	0.000115504
ENSG00000082805	5004.32	0.939211	0.209791	4.4769	7.57e-06	0.000991216
ENSG00000138080	1030.81	2.64195	0.796981	3.31494	0.000916618	0.038339
ENSG00000165633	833.034	1.50221	0.337735	4.4479	8.67e-06	0.00111881
ENSG00000109944	74.6443	2.63494	0.680882	3.8699	0.000108881	0.00792022
ENSG00000249740	13.0715	2.62196	0.55548	4.72016	2.36e-06	0.000385544
ENSG00000204969	507.369	1.08758	0.244866	4.44151	8.93e-06	0.00114009
ENSG00000131759	2212.64	1.21237	0.273063	4.43988	9e-06	0.00114193
ENSG00000187634	355.67	2.62084	0.646292	4.05519	5.01e-05	0.00451263
ENSG00000162670	1033.96	2.61135	0.76313	3.42189	0.000621869	0.0291538
ENSG00000109762	2045.31	-0.881786	0.199839	-4.41249	1.02e-05	0.00126643
ENSG00000179981	4564.15	2.58611	0.435491	5.93838	2.88e-09	1.35e-06
ENSG00000198959	77.6261	2.58606	0.684181	3.77979	0.000156961	0.0107984
ENSG00000270988	42.096	-1.31574	0.298637	-4.40581	1.05e-05	0.00128979
ENSG00000176046	18.1898	2.57996	0.56874	4.53628	5.73e-06	0.000777991
ENSG00000066056	95.0131	2.57574	0.579162	4.44736	8.69e-06	0.00111881
ENSG00000086300	277.599	0.764958	0.174284	4.38914	1.14e-05	0.0013847
ENSG00000207638	17.9508	1.73847	0.396911	4.37999	1.19e-05	0.00143759
ENSG00000101400	661.529	1.17846	0.269177	4.37799	1.2e-05	0.00143845
ENSG00000058668	13264.1	1.32704	0.303123	4.3779	1.2e-05	0.00143845
ENSG00000115107	214.914	2.55944	0.69761	3.66887	0.000243624	0.0146224
ENSG00000167619	693.022	1.40172	0.321222	4.36373	1.28e-05	0.00151453
ENSG00000119946	98.8103	2.55933	0.587732	4.35458	1.33e-05	0.00155847
ENSG00000184828	111.735	1.52138	0.348753	4.36234	1.29e-05	0.00151747
ENSG00000129116	11050.2	-0.944155	0.2167	-4.35696	1.32e-05	0.00154837
ENSG00000177181	65.8317	2.55307	0.764081	3.34136	0.000833697	0.0359376
ENSG00000174640	27.0377	2.52906	0.542174	4.66467	3.09e-06	0.000483899
ENSG00000188580	260.259	2.52906	0.514686	4.91378	8.93e-07	0.00017329
ENSG00000150051	9.70411	2.52669	0.736299	3.43161	0.000600016	0.0283277
ENSG00000171791	1973.12	-0.86676	0.199824	-4.33762	1.44e-05	0.00165478
ENSG00000259571	18.4305	2.52389	0.53872	4.68497	2.8e-06	0.000444532
ENSG00000221866	573.495	2.50893	0.721674	3.47654	0.000507931	0.0246766
ENSG00000151023	173.143	1.59206	0.369126	4.31306	1.61e-05	0.00182629
ENSG00000179361	3356.92	-0.94471	0.219138	-4.31103	1.62e-05	0.00183537
ENSG00000152558	10289.3	-0.733368	0.170466	-4.30212	1.69e-05	0.00190271
ENSG00000248222	47.6618	2.49691	0.539419	4.62889	3.68e-06	0.000543714
ENSG00000080854	1424.78	1.1729	0.273444	4.28937	1.79e-05	0.00199849
ENSG00000199347	166.513	-1.33677	0.312382	-4.27928	1.88e-05	0.00208267
ENSG00000137825	78.0265	-1.18441	0.276877	-4.27776	1.89e-05	0.00208825
ENSG00000166482	255.175	1.36436	0.319666	4.26807	1.97e-05	0.00216314
ENSG00000157445	207.752	2.49492	0.754861	3.30514	0.000949291	0.0393368
ENSG00000075945	1413.92	0.819412	0.192274	4.26168	2.03e-05	0.00221684
ENSG00000125965	38.6408	2.49147	0.662334	3.76165	0.000168797	0.0114684
ENSG00000184347	2294	2.47787	0.469681	5.27564	1.32e-07	3.65e-05
ENSG00000163673	23.6676	2.47361	0.62187	3.97769	6.96e-05	0.00582119
ENSG00000112294	1193.61	0.612038	0.143971	4.25113	2.13e-05	0.0022866
ENSG00000188582	47.1408	-1.38192	0.325733	-4.2425	2.21e-05	0.00235758
ENSG00000107738	55.8849	1.51271	0.356562	4.24248	2.21e-05	0.00235758
ENSG00000232480	299.015	2.46763	0.493934	4.99587	5.86e-07	0.000121198
ENSG00000095739	409.173	2.46756	0.546389	4.51613	6.3e-06	0.000838773
ENSG00000205978	1043.18	2.46576	0.567872	4.3421	1.41e-05	0.00163542
ENSG00000261150	975.822	2.46244	0.529851	4.64742	3.36e-06	0.000505466
ENSG00000061273	4042.29	-0.665253	0.157373	-4.22724	2.37e-05	0.00247374
ENSG00000129009	96.4519	2.44592	0.705346	3.46768	0.000524964	0.0252747
ENSG00000164142	83.391	2.4439	0.58634	4.16806	3.07e-05	0.00305707
ENSG00000175267	34.6319	2.44154	0.616962	3.95736	7.58e-05	0.00605973
ENSG00000152229	1129.18	-1.68495	0.400749	-4.2045	2.62e-05	0.00268371
ENSG00000073849	1446.6	-1.14651	0.272648	-4.2051	2.61e-05	0.00268371
ENSG00000073417	1419.51	0.7855	0.187393	4.19174	2.77e-05	0.0028284
ENSG00000183850	1612.98	-1.06659	0.254885	-4.18461	2.86e-05	0.0029075
ENSG00000161204	1890.97	0.44844	0.107267	4.18058	2.91e-05	0.00294837
ENSG00000128918	101.855	2.42605	0.598323	4.05476	5.02e-05	0.00451263
ENSG00000103024	519.471	0.728863	0.174744	4.17104	3.03e-05	0.00305144
ENSG00000104313	1082.27	1.78686	0.428702	4.16806	3.07e-05	0.00305707
ENSG00000231852	14.5681	2.41216	0.713929	3.37872	0.000728243	0.0327636
ENSG00000093010	645.74	2.40396	0.443412	5.4215	5.91e-08	1.84e-05
ENSG00000165061	839.122	-1.60236	0.384882	-4.16326	3.14e-05	0.00311055
ENSG00000139269	252.241	-1.22568	0.294662	-4.15962	3.19e-05	0.00314886
ENSG00000258066	33.5168	1.94548	0.467841	4.15842	3.2e-05	0.00315373
ENSG00000082213	1897.58	-0.498895	0.120028	-4.15648	3.23e-05	0.00316903
ENSG00000229559	25.1105	2.39658	0.504947	4.7462	2.07e-06	0.000357963
ENSG00000180209	69.0097	2.39142	0.716275	3.33869	0.00084175	0.0360525
ENSG00000189292	147.592	-1.64325	0.396506	-4.14433	3.41e-05	0.00330541
ENSG00000172348	803.216	2.3872	0.723832	3.298	0.000973765	0.0400411
ENSG00000213080	159.409	-1.13757	0.275374	-4.131	3.61e-05	0.00347595
ENSG00000089199	265.124	1.45853	0.3532	4.12948	3.64e-05	0.00347595
ENSG00000259845	350.877	1.99372	0.482798	4.12951	3.64e-05	0.00347595
ENSG00000160111	411.606	-1.97517	0.479497	-4.11925	3.8e-05	0.00360819
ENSG00000198785	505.221	2.38243	0.72882	3.26888	0.00107974	0.0429689
ENSG00000061918	579.691	-1.35407	0.328968	-4.11611	3.85e-05	0.00363949
ENSG00000106012	2542.92	0.902541	0.219296	4.11563	3.86e-05	0.00363949
ENSG00000196482	417.532	1.95107	0.475073	4.10688	4.01e-05	0.00376678
ENSG00000125945	1516.25	0.907588	0.221838	4.09123	4.29e-05	0.00401629
ENSG00000130827	6236.53	0.813552	0.198984	4.08853	4.34e-05	0.00404902
ENSG00000212440	19.1997	-1.74137	0.426248	-4.08533	4.4e-05	0.00409096
ENSG00000155324	134.613	2.37865	0.722893	3.29046	0.00100023	0.0407537
ENSG00000143858	2922.75	2.35458	0.577897	4.07439	4.61e-05	0.0042585
ENSG00000018236	340.547	2.35288	0.533107	4.41352	1.02e-05	0.00126643
ENSG00000110436	10886.6	1.55913	0.383986	4.06038	4.9e-05	0.00446528
ENSG00000151067	437.831	2.34592	0.469104	5.00084	5.71e-07	0.000120313
ENSG00000149090	84.8373	2.3343	0.607493	3.84251	0.000121783	0.00869336
ENSG00000106483	257.272	2.32034	0.70173	3.3066	0.000944343	0.0393368
ENSG00000157873	23.6529	-1.92604	0.475034	-4.05453	5.02e-05	0.00451263
ENSG00000214544	26.6368	2.31749	0.703539	3.29404	0.000987579	0.0405211
ENSG00000274611	11.3287	2.31362	0.577569	4.0058	6.18e-05	0.00533723
ENSG00000167107	916.626	0.790017	0.19498	4.05178	5.08e-05	0.00455068
ENSG00000104154	340.713	1.68989	0.417208	4.05046	5.11e-05	0.00456115
ENSG00000185070	1217.22	2.31315	0.665345	3.47661	0.000507793	0.0246766
ENSG00000278886	47.1923	-1.54509	0.382776	-4.03655	5.42e-05	0.00478606
ENSG00000081181	432.52	-0.778213	0.192814	-4.03608	5.44e-05	0.00478606
ENSG00000102003	645.833	1.09693	0.271775	4.03616	5.43e-05	0.00478606
ENSG00000136928	98.8979	2.29535	0.473854	4.84402	1.27e-06	0.000230143
ENSG00000231789	120.391	1.67907	0.416683	4.0296	5.59e-05	0.00488761
ENSG00000177511	460.733	2.28716	0.568703	4.02171	5.78e-05	0.00500929
ENSG00000163995	134.764	1.6143	0.401415	4.02152	5.78e-05	0.00500929
ENSG00000092969	4754.2	2.27766	0.448452	5.07893	3.8e-07	8.61e-05
ENSG00000251002	48.2797	2.26789	0.651377	3.48169	0.000498262	0.0243839
ENSG00000206899	26.0944	1.72071	0.429871	4.00285	6.26e-05	0.00536949
ENSG00000154917	4273.4	1.85747	0.463959	4.00352	6.24e-05	0.00536949
ENSG00000104728	367.434	-0.8189	0.204783	-3.99886	6.36e-05	0.00544345
ENSG00000142233	35.2191	2.26786	0.65149	3.48104	0.00049947	0.0243984
ENSG00000137872	2807.46	1.9581	0.490269	3.99392	6.5e-05	0.00552282
ENSG00000112902	4341.66	1.79878	0.450783	3.99034	6.6e-05	0.00558929
ENSG00000106484	11990.3	-1.11342	0.279084	-3.98955	6.62e-05	0.00559011
ENSG00000189221	405.082	1.49263	0.374297	3.98781	6.67e-05	0.00561354
ENSG00000079308	895.269	2.26185	0.581823	3.88752	0.000101274	0.0075097
ENSG00000277202	8.88349	2.25749	0.569634	3.96304	7.4e-05	0.00598904
ENSG00000124440	1058.64	2.22849	0.569718	3.91158	9.17e-05	0.00693392
ENSG00000174898	19.9901	-1.97595	0.497007	-3.9757	7.02e-05	0.00582603
ENSG00000160188	57.5827	2.22678	0.560099	3.97569	7.02e-05	0.00582603
ENSG00000057657	100.73	-1.92766	0.485107	-3.97369	7.08e-05	0.00584681
ENSG00000254087	496.592	-1.23284	0.310401	-3.97176	7.13e-05	0.00585829
ENSG00000132872	1714.17	2.20868	0.543829	4.06135	4.88e-05	0.00446528
ENSG00000261628	32.8492	2.2014	0.636538	3.45839	0.000543412	0.0260226
ENSG00000111371	18004.6	-0.78	0.196619	-3.96706	7.28e-05	0.00593726
ENSG00000171617	20784.8	1.58892	0.400595	3.96639	7.3e-05	0.00593726
ENSG00000173226	2931.62	-0.633219	0.159788	-3.96287	7.41e-05	0.00598904
ENSG00000224940	45.6986	2.19251	0.485218	4.51861	6.22e-06	0.000833143
ENSG00000255201	115.263	-1.06815	0.269926	-3.9572	7.58e-05	0.00605973
ENSG00000176029	77.4884	-0.76019	0.192009	-3.95914	7.52e-05	0.00605973
ENSG00000152763	396.551	0.911629	0.230325	3.95801	7.56e-05	0.00605973
ENSG00000164440	47.6299	2.18896	0.623024	3.51344	0.000442348	0.0223839
ENSG00000101134	305.135	2.17921	0.434416	5.0164	5.26e-07	0.000114581
ENSG00000226982	21.1454	-1.49584	0.379574	-3.94084	8.12e-05	0.00644966
ENSG00000166025	9735.06	-0.707723	0.179822	-3.93568	8.3e-05	0.00657028
ENSG00000152642	671.65	1.04485	0.265588	3.9341	8.35e-05	0.00659438
ENSG00000105409	4281.11	1.56624	0.39824	3.93291	8.39e-05	0.00660753
ENSG00000173698	152.537	2.17745	0.563518	3.86403	0.000111533	0.00806929
ENSG00000101911	1355.43	-0.782148	0.199098	-3.92846	8.55e-05	0.00669117
ENSG00000119866	923.54	2.17461	0.334348	6.50402	7.82e-11	5.66e-08
ENSG00000165424	1379.9	1.57241	0.400481	3.92629	8.63e-05	0.00671291
ENSG00000159167	286.257	2.17292	0.666279	3.26128	0.0011091	0.0439196
ENSG00000224729	50.3486	2.13922	0.632611	3.38157	0.000720724	0.0325896
ENSG00000166265	1774.55	-1.49558	0.381334	-3.92198	8.78e-05	0.00677522
ENSG00000237263	125.888	-1.01043	0.257772	-3.91985	8.86e-05	0.00679482
ENSG00000114790	1912.23	-0.430918	0.109934	-3.91978	8.86e-05	0.00679482
ENSG00000107742	701.636	2.1333	0.517831	4.11969	3.79e-05	0.00360819
ENSG00000126259	2406.8	1.14289	0.291753	3.91734	8.95e-05	0.00682823
ENSG00000183570	169.055	1.93359	0.4937	3.91654	8.98e-05	0.00683143
ENSG00000135736	612.769	0.920245	0.235117	3.91399	9.08e-05	0.00688429
ENSG00000130830	447.119	2.13084	0.59124	3.60402	0.000313336	0.017438
ENSG00000244371	20.7269	1.38525	0.354358	3.90919	9.26e-05	0.00698295
ENSG00000128342	382.123	-1.47929	0.378677	-3.90648	9.37e-05	0.00704191
ENSG00000171843	2587.16	-1.21607	0.31149	-3.90403	9.46e-05	0.0070936
ENSG00000135116	227.218	2.12546	0.45638	4.65721	3.21e-06	0.00049537
ENSG00000253764	67.5601	-1.5559	0.399094	-3.89859	9.68e-05	0.00719605
ENSG00000161270	105.757	2.12218	0.356784	5.94808	2.71e-09	1.33e-06
ENSG00000166257	426.497	2.12042	0.498249	4.25574	2.08e-05	0.00225712
ENSG00000107736	2196.14	1.53128	0.394078	3.88572	0.000102027	0.00754466
ENSG00000156050	412.27	0.898864	0.231486	3.88302	0.000103166	0.00760785
ENSG00000266401	34.578	-1.84384	0.475369	-3.87876	0.00010499	0.00772109
ENSG00000260912	296.983	-0.769439	0.198498	-3.87631	0.000106055	0.00777801
ENSG00000183671	366.21	1.62915	0.420432	3.87495	0.000106648	0.00780014
ENSG00000206676	17.4852	2.11866	0.403524	5.2504	1.52e-07	3.98e-05
ENSG00000130055	1383.73	2.11529	0.639842	3.30595	0.000946535	0.0393368
ENSG00000215018	60.7672	1.86413	0.482104	3.86666	0.000110337	0.00800439
ENSG00000164929	3123.15	2.10675	0.499533	4.21744	2.47e-05	0.00256369
ENSG00000274444	34.6409	2.08642	0.453283	4.60291	4.17e-06	0.000602849
ENSG00000198689	1585.26	0.532122	0.137762	3.86263	0.000112173	0.00807213
ENSG00000147642	1230.03	2.08036	0.314242	6.62026	3.59e-11	2.67e-08
ENSG00000118495	6843.81	-1.09217	0.283507	-3.85235	0.000116991	0.00837362
ENSG00000231672	65.3339	2.0784	0.457519	4.54275	5.55e-06	0.000758349
ENSG00000267374	399.914	-1.53266	0.398981	-3.84145	0.000122312	0.00870788
ENSG00000233953	13.4338	1.8478	0.482457	3.82997	0.000128157	0.00909985
ENSG00000084207	11339.3	-0.541102	0.141433	-3.82587	0.000130313	0.00922844
ENSG00000228203	312.654	-1.3609	0.355861	-3.82425	0.000131172	0.00926477
ENSG00000204624	1697.22	1.30123	0.340497	3.82155	0.000132614	0.00934196
ENSG00000153246	52.1305	2.06012	0.391629	5.26039	1.44e-07	3.85e-05
ENSG00000013364	900.959	1.36452	0.357703	3.81466	0.00013637	0.00955625
ENSG00000165914	2095.5	-0.55334	0.145536	-3.80209	0.000143478	0.0100243
ENSG00000231890	88.1929	0.82211	0.216257	3.80154	0.000143798	0.0100243
ENSG00000140839	250.117	1.84817	0.48629	3.80056	0.000144371	0.0100381
ENSG00000237172	78.8786	1.25476	0.330878	3.79223	0.000149303	0.0103274
ENSG00000230805	22.3941	1.80061	0.474798	3.79237	0.000149219	0.0103274
ENSG00000280237	1060.09	1.08841	0.287203	3.78968	0.00015084	0.0104068
ENSG00000101445	418.021	-1.92014	0.508078	-3.77922	0.000157323	0.0107984
ENSG00000259280	147.927	2.05176	0.612542	3.34958	0.000809351	0.0351647
ENSG00000267082	13.1155	-1.97956	0.523989	-3.77786	0.00015818	0.0108129
ENSG00000175567	1372.64	-1.16626	0.308731	-3.77761	0.000158341	0.0108129
ENSG00000095370	646.141	1.14052	0.303059	3.76336	0.000167647	0.0114192
ENSG00000258376	59.084	2.03747	0.512896	3.97249	7.11e-05	0.00585829
ENSG00000236939	58.7849	2.03611	0.462049	4.4067	1.05e-05	0.00128979
ENSG00000083720	923.931	-1.64741	0.438548	-3.7565	0.000172304	0.0116475
ENSG00000110092	20922.7	-1.06592	0.284138	-3.75142	0.000175837	0.0117978
ENSG00000054690	1432.58	-1.03733	0.276487	-3.75182	0.000175553	0.0117978
ENSG00000112419	1938.76	-0.712794	0.190007	-3.7514	0.00017585	0.0117978
ENSG00000185633	218.894	-1.16115	0.309807	-3.74798	0.000178263	0.0119298
ENSG00000267317	115.044	0.660627	0.176353	3.74605	0.000179641	0.0119921
ENSG00000173281	522.074	1.32	0.352462	3.74507	0.000180344	0.012009
ENSG00000241749	196.11	-1.33309	0.356214	-3.74238	0.000182286	0.0120783
ENSG00000197905	929.924	-1.12764	0.301275	-3.74289	0.000181919	0.0120783
ENSG00000233030	15.4332	2.03595	0.518348	3.92777	8.57e-05	0.00669117
ENSG00000282508	43.8226	-1.61426	0.431774	-3.73866	0.000185004	0.01209
ENSG00000180921	184.819	-1.51579	0.405135	-3.74143	0.000182973	0.01209
ENSG00000184216	454.977	1.91827	0.512994	3.73937	0.000184482	0.01209
ENSG00000279685	14.9824	2.02988	0.543099	3.73759	0.000185792	0.0121009
ENSG00000197959	1008.88	2.02949	0.381984	5.31301	1.08e-07	3.14e-05
ENSG00000240184	644.803	2.01127	0.352314	5.70873	1.14e-08	4.35e-06
ENSG00000183535	93.5655	-1.68315	0.450512	-3.73609	0.0001869	0.0121141
ENSG00000067836	741.729	0.685666	0.183503	3.73655	0.000186566	0.0121141
ENSG00000278918	78.8075	1.1759	0.314978	3.73328	0.000189002	0.0122208
ENSG00000147862	2850.56	1.6391	0.439681	3.72794	0.000193049	0.0124524
ENSG00000120437	7048.21	-0.907413	0.243574	-3.72541	0.000194999	0.0125479
ENSG00000176641	2843.41	-1.35193	0.363168	-3.7226	0.000197184	0.0126408
ENSG00000126217	1919.24	-0.609808	0.163824	-3.72234	0.000197387	0.0126408
ENSG00000270479	70.3066	-1.3534	0.363653	-3.72168	0.000197898	0.0126433
ENSG00000153707	15113.3	0.762954	0.205279	3.71667	0.000201863	0.0128571
ENSG00000260343	332.096	-2.00416	0.562998	-3.5598	0.00037114	0.0200114
ENSG00000130477	520.863	1.67251	0.450156	3.71539	0.000202891	0.0128701
ENSG00000138670	346.667	1.98932	0.535626	3.71401	0.000203999	0.0129098
ENSG00000216802	30.0203	-1.45813	0.392805	-3.71208	0.000205563	0.0129781
ENSG00000111727	811.117	0.703036	0.189464	3.71067	0.000206713	0.01302
ENSG00000283122	343.277	-1.22311	0.330099	-3.70527	0.000211163	0.013238
ENSG00000177614	870.758	1.27161	0.343155	3.70564	0.000210861	0.013238
ENSG00000103723	1105.56	1.39812	0.377419	3.70444	0.000211862	0.01324
ENSG00000148655	25.925	1.65731	0.447487	3.70359	0.000212566	0.01324
ENSG00000130675	37.0204	-2.01357	0.475049	-4.23865	2.25e-05	0.00236989
ENSG00000171951	315.594	1.83094	0.49467	3.70133	0.000214473	0.0133207
ENSG00000124479	65.3937	-2.03553	0.527942	-3.85559	0.000115449	0.00828537
ENSG00000152127	5289.48	-1.0092	0.27287	-3.69845	0.000216919	0.0134104
ENSG00000073803	1805.35	0.503523	0.136235	3.696	0.000219021	0.0135092
ENSG00000174417	34.8285	-1.91849	0.519272	-3.69458	0.000220249	0.0135536
ENSG00000172548	63.3372	-1.63626	0.442983	-3.69373	0.000220987	0.0135679
ENSG00000229887	43.6775	-2.04235	0.448879	-4.54989	5.37e-06	0.000736836
ENSG00000174607	270.139	-1.66312	0.450974	-3.68784	0.000226166	0.0138225
ENSG00000265204	20.9897	-2.05161	0.589126	-3.48246	0.000496822	0.0243579
ENSG00000237750	71.7771	-1.3127	0.356673	-3.68041	0.000232863	0.014135
ENSG00000250786	432.765	1.97834	0.537468	3.68086	0.000232452	0.014135
ENSG00000180011	3002.43	1.62217	0.441012	3.67829	0.000234805	0.0142206
ENSG00000207870	17.717	-2.05847	0.466423	-4.41331	1.02e-05	0.00126643
ENSG00000124067	1501.95	-0.758873	0.206527	-3.67445	0.000238365	0.0143711
ENSG00000134548	90.0568	-2.05873	0.628686	-3.27465	0.00105792	0.0424581
ENSG00000223486	107.616	-2.07265	0.44731	-4.63359	3.59e-06	0.000537442
ENSG00000065618	239.371	-2.07271	0.620556	-3.34009	0.000837526	0.0359519
ENSG00000250061	22.569	-1.68337	0.460456	-3.65588	0.000256301	0.0152986
ENSG00000251615	112.964	1.17217	0.320652	3.65558	0.000256605	0.0152986
ENSG00000254554	9.03914	-2.08247	0.613775	-3.39289	0.000691593	0.0315926
ENSG00000151948	57.1506	-2.1024	0.574862	-3.65723	0.000254958	0.0152684
ENSG00000245680	919.175	0.4634	0.126928	3.65088	0.000261347	0.0154428
ENSG00000235920	224.438	1.65687	0.453859	3.65062	0.00026161	0.0154428
ENSG00000173406	731.871	-2.10792	0.451142	-4.67241	2.98e-06	0.000468748
ENSG00000102316	11235.8	0.841473	0.230563	3.64964	0.000262607	0.0154499
ENSG00000151208	9599.43	0.559534	0.15343	3.64684	0.000265483	0.0155849
ENSG00000005187	107.845	-2.11581	0.539126	-3.92451	8.69e-05	0.0067236
ENSG00000113448	3137.6	0.828395	0.227292	3.64463	0.000267773	0.0156507
ENSG00000138685	1520.24	-0.530391	0.145722	-3.63975	0.000272906	0.0159159
ENSG00000112541	3322.64	-1.05793	0.29077	-3.63837	0.000274372	0.0159667
ENSG00000110536	45.9152	0.992373	0.272804	3.63768	0.00027511	0.0159749
ENSG00000128655	53.0312	1.50253	0.413161	3.63666	0.000276198	0.0160033
ENSG00000178104	2478.55	0.841379	0.231429	3.63559	0.00027735	0.0160354
ENSG00000105613	1715.97	0.470817	0.129595	3.63297	0.000280173	0.0161637
ENSG00000123358	677.916	-1.04458	0.287694	-3.63087	0.000282466	0.0162609
ENSG00000151150	5952.66	0.757694	0.208747	3.62972	0.000283733	0.0162988
ENSG00000259475	26.8549	-1.75654	0.484214	-3.62761	0.000286062	0.0163974
ENSG00000276434	25.5275	-1.5345	0.423412	-3.62412	0.000289943	0.0165101
ENSG00000059377	213.845	-1.00659	0.277786	-3.62363	0.000290495	0.0165101
ENSG00000198718	2115.59	0.332613	0.0917801	3.62403	0.000290052	0.0165101
ENSG00000184307	86.7683	1.52671	0.421253	3.62422	0.00028984	0.0165101
ENSG00000147234	861.07	1.08328	0.29927	3.61974	0.000294899	0.0167249
ENSG00000185774	309.571	1.32993	0.367665	3.61724	0.000297763	0.0168516
ENSG00000168389	794.018	-1.35328	0.374284	-3.61565	0.000299594	0.0169195
ENSG00000264449	32.1711	-1.22658	0.339363	-3.61436	0.000301091	0.0169682
ENSG00000175868	12.6818	-2.11893	0.627616	-3.37615	0.000735072	0.0329601
ENSG00000270823	121.69	-1.11531	0.30909	-3.60836	0.000308136	0.0172849
ENSG00000176903	7990.27	0.699013	0.193744	3.60793	0.000308647	0.0172849
ENSG00000171612	1129.03	-0.570123	0.158111	-3.60584	0.00031114	0.0173881
ENSG00000106003	2329.25	-0.770481	0.213714	-3.60521	0.000311904	0.0173945
ENSG00000275097	15.7478	-2.12123	0.54411	-3.89854	9.68e-05	0.00719605
ENSG00000164742	2274.21	-0.701866	0.195048	-3.59842	0.000320157	0.0177807
ENSG00000273540	65.1337	-2.19418	0.643782	-3.40826	0.000653782	0.0302264
ENSG00000183208	296.822	0.549014	0.152871	3.59136	0.000328955	0.0182294
ENSG00000129993	114.957	1.08497	0.302605	3.58545	0.0003365	0.0185536
ENSG00000106633	32.2365	1.52819	0.426252	3.58518	0.000336847	0.0185536
ENSG00000105514	1194.27	0.854631	0.238822	3.57853	0.000345532	0.0189929
ENSG00000136014	746.649	-2.20896	0.390797	-5.65244	1.58e-08	5.72e-06
ENSG00000182752	2704.09	-1.80838	0.505763	-3.57556	0.00034948	0.0190992
ENSG00000142303	238.677	1.88827	0.52812	3.57547	0.000349606	0.0190992
ENSG00000175183	3667.71	-0.760282	0.212971	-3.56988	0.000357146	0.0194713
ENSG00000070882	1736.47	-0.810929	0.227197	-3.56928	0.000357965	0.0194764
ENSG00000003096	782	-1.12826	0.316306	-3.56699	0.000361099	0.0195673
ENSG00000265912	27.221	-1.07618	0.301677	-3.56732	0.000360652	0.0195673
ENSG00000112232	605.788	-0.888067	0.249077	-3.56544	0.000363249	0.019644
ENSG00000228753	28.1163	-2.22416	0.619396	-3.59085	0.0003296	0.0182294
ENSG00000236534	61.3728	1.3017	0.365695	3.55952	0.000371538	0.0200114
ENSG00000156042	69.6725	1.58376	0.445065	3.55848	0.000373005	0.0200501
ENSG00000231105	43.8988	-1.0414	0.292794	-3.55676	0.000375455	0.0201414
ENSG00000270492	10.4745	-2.23098	0.635075	-3.51294	0.000443179	0.0223839
ENSG00000120594	4941.35	1.04801	0.294907	3.55369	0.000379873	0.0203216
ENSG00000197442	69.3693	1.94528	0.5475	3.55303	0.000380823	0.0203216
ENSG00000253519	19.3842	-1.67537	0.47183	-3.55079	0.000384083	0.0203255
ENSG00000110427	2522.52	-1.33244	0.375174	-3.55153	0.000382994	0.0203255
ENSG00000250899	464.403	-1.25799	0.354199	-3.55166	0.000382812	0.0203255
ENSG00000276644	7279.44	0.914428	0.257534	3.5507	0.000384202	0.0203255
ENSG00000253696	46.8587	-1.33344	0.375645	-3.54975	0.000385599	0.0203592
ENSG00000143217	22.046	-1.89252	0.533657	-3.54633	0.000390639	0.0204855
ENSG00000182048	13.0952	-1.86844	0.526891	-3.54617	0.00039088	0.0204855
ENSG00000259404	69.5125	-1.58716	0.447584	-3.54605	0.000391054	0.0204855
ENSG00000227155	26.1433	1.04565	0.294759	3.54747	0.000388946	0.0204855
ENSG00000138688	12763.5	0.498763	0.140827	3.54167	0.000397598	0.0207877
ENSG00000227290	20.6228	-2.26322	0.652587	-3.46808	0.000524201	0.0252747
ENSG00000121653	3524.33	0.869898	0.246371	3.53084	0.000414236	0.0215051
ENSG00000138769	230.107	1.17367	0.332422	3.53065	0.000414533	0.0215051
ENSG00000183023	2345	1.25001	0.353979	3.53132	0.000413494	0.0215051
ENSG00000249691	20.2835	-1.31386	0.372322	-3.52883	0.000417407	0.0215788
ENSG00000154127	1124.51	-1.25534	0.35575	-3.52873	0.000417566	0.0215788
ENSG00000263142	730.225	0.454984	0.129086	3.52465	0.000424039	0.021864
ENSG00000172296	178.032	1.31702	0.373724	3.52404	0.000425014	0.021864
ENSG00000152932	2059.33	1.34757	0.382427	3.52372	0.000425535	0.021864
ENSG00000164761	69.4562	1.476	0.419045	3.52229	0.000427831	0.0219399
ENSG00000206190	411.58	-1.96989	0.559417	-3.52133	0.000429382	0.0219773
ENSG00000061455	39.2735	1.60361	0.45551	3.52047	0.000430785	0.022007
ENSG00000225118	6.92695	-2.26865	0.647392	-3.50429	0.000457824	0.0229635
ENSG00000050030	425.177	-1.45216	0.412686	-3.5188	0.000433504	0.0220916
ENSG00000141905	535.843	1.31183	0.373209	3.51499	0.000439775	0.0223384
ENSG00000148926	263.954	-2.26962	0.663773	-3.41928	0.000627881	0.0293329
ENSG00000138061	796.117	1.93316	0.550251	3.51322	0.000442704	0.0223839
ENSG00000137273	40.8145	-2.27032	0.6349	-3.57587	0.00034906	0.0190992
ENSG00000226312	40.3689	-2.2764	0.623396	-3.65161	0.000260598	0.0154428
ENSG00000167992	1227.76	-1.56287	0.446059	-3.50372	0.000458805	0.0229635
ENSG00000173163	608.893	0.436686	0.124608	3.50448	0.000457501	0.0229635
ENSG00000230333	83.7086	1.45841	0.416056	3.50531	0.000456072	0.0229635
ENSG00000148848	2125.11	1.54139	0.439938	3.50364	0.000458944	0.0229635
ENSG00000260077	59.4243	-0.747206	0.213502	-3.49977	0.000465668	0.0232565
ENSG00000127947	4669.76	-0.391185	0.111863	-3.49701	0.000470504	0.0234138
ENSG00000128052	219.361	-2.31731	0.708901	-3.26888	0.00107975	0.0429689
ENSG00000118513	330.111	-1.24627	0.356691	-3.49398	0.000475878	0.0235821
ENSG00000136378	4895.94	-0.727214	0.208179	-3.49322	0.000477238	0.0235821
ENSG00000235904	31.3639	1.40508	0.402209	3.49342	0.000476875	0.0235821
ENSG00000155761	305.251	1.74273	0.498907	3.49309	0.000477473	0.0235821
ENSG00000140280	40.0351	1.94686	0.557481	3.49224	0.00047898	0.0236129
ENSG00000207652	146.773	-0.748369	0.214512	-3.48871	0.000485364	0.0238837
ENSG00000219626	451.378	0.649883	0.186331	3.4878	0.000487021	0.0239212
ENSG00000226759	149.369	-2.35588	0.538471	-4.37514	1.21e-05	0.00145026
ENSG00000236908	48.5014	-2.36166	0.664724	-3.55284	0.000381091	0.0203216
ENSG00000107242	428.716	-2.38749	0.592068	-4.03246	5.52e-05	0.00484448
ENSG00000128564	1306.65	-2.39775	0.713121	-3.36233	0.000772863	0.0340836
ENSG00000172073	23.4589	-2.40908	0.566186	-4.25494	2.09e-05	0.00225712
ENSG00000175592	745.433	-2.423	0.467558	-5.18224	2.19e-07	5.38e-05
ENSG00000166250	1115.15	1.45773	0.419436	3.47545	0.000509993	0.0247319
ENSG00000154978	2630.48	-0.596208	0.171602	-3.47436	0.000512071	0.0247705
ENSG00000050426	1425.63	1.02834	0.296004	3.47406	0.000512639	0.0247705
ENSG00000237819	51.1073	-2.46141	0.464197	-5.30252	1.14e-07	3.23e-05
ENSG00000215089	32.7574	-2.48372	0.754571	-3.29157	0.000996293	0.0406551
ENSG00000272970	39.0718	1.18546	0.342303	3.4632	0.000533797	0.0256539
ENSG00000168234	1144.31	-0.777036	0.224642	-3.45899	0.000542199	0.026011
ENSG00000082293	72.8106	-2.48521	0.706338	-3.51844	0.000434091	0.0220916
ENSG00000225083	27.6851	-1.66083	0.480721	-3.45487	0.000550563	0.0263179
ENSG00000215452	86.1986	1.14815	0.332923	3.4487	0.000563297	0.0268786
ENSG00000276649	30.948	-2.48812	0.434092	-5.73179	9.94e-09	3.97e-06
ENSG00000105717	475.409	0.758215	0.220281	3.44204	0.000577354	0.0274515
ENSG00000140443	17445.9	-0.976829	0.284092	-3.43842	0.000585109	0.0277709
ENSG00000280055	348.452	-0.876507	0.255034	-3.43683	0.00058857	0.0278857
ENSG00000135828	119.768	1.81086	0.527464	3.43313	0.000596646	0.0282184
ENSG00000074527	957.928	-2.49255	0.677847	-3.67716	0.000235849	0.0142516
ENSG00000232021	146.954	-1.85987	0.542472	-3.42852	0.000606893	0.028602
ENSG00000109771	527.969	-1.0104	0.294879	-3.4265	0.000611409	0.0287641
ENSG00000027697	1429.1	0.714435	0.208711	3.42309	0.000619141	0.0290768
ENSG00000250979	34.5429	-2.53141	0.606508	-4.17374	3e-05	0.00302681
ENSG00000235038	33.4762	-2.64353	0.52392	-5.04568	4.52e-07	9.96e-05
ENSG00000152818	14329.1	-0.798623	0.233558	-3.41938	0.00062764	0.0293329
ENSG00000249167	7.75131	1.79826	0.526226	3.41727	0.000632523	0.0294983
ENSG00000079215	8722.88	1.15968	0.339468	3.41616	0.000635099	0.0295669
ENSG00000156299	5835.64	-0.94278	0.276388	-3.41108	0.000647065	0.0300195
ENSG00000186648	457.359	1.19679	0.350835	3.41127	0.000646618	0.0300195
ENSG00000132386	1115.46	1.5781	0.462932	3.40892	0.000652196	0.0302052
ENSG00000237080	7.9136	-2.65322	0.676047	-3.92461	8.69e-05	0.0067236
ENSG00000158258	2015.69	1.92967	0.566339	3.40727	0.000656169	0.0302845
ENSG00000132821	2359.93	1.40389	0.412164	3.40614	0.000658893	0.0303578
ENSG00000102554	132.798	1.55758	0.457399	3.4053	0.000660903	0.0303981
ENSG00000279092	90.1359	-1.63016	0.478897	-3.404	0.000664078	0.0304918
ENSG00000188897	53.7715	-1.08144	0.317766	-3.40327	0.000665844	0.0305205
ENSG00000102743	1153.61	-0.862441	0.253836	-3.39763	0.000679717	0.0311032
ENSG00000197705	194.862	-2.67902	0.551524	-4.85749	1.19e-06	0.000217972
ENSG00000262209	151.531	0.914822	0.26998	3.38848	0.000702807	0.0320501
ENSG00000136531	405.428	1.85807	0.548744	3.38604	0.000709089	0.0322816
ENSG00000197635	106.683	-2.68403	0.545375	-4.92145	8.59e-07	0.000167858
ENSG00000171388	534.916	-2.69069	0.601082	-4.47641	7.59e-06	0.000991216
ENSG00000168939	210.293	1.03755	0.306788	3.38199	0.000719633	0.0325896
ENSG00000168621	178.352	-2.81286	0.831137	-3.38436	0.000713455	0.0324252
ENSG00000177685	231.644	-0.777502	0.229961	-3.38101	0.000722195	0.0326011
ENSG00000151692	4760.84	-0.676293	0.200138	-3.37913	0.000727161	0.0327636
ENSG00000176092	83.3413	-2.91132	0.732356	-3.97528	7.03e-05	0.00582603
ENSG00000272416	13.6649	-1.97854	0.585701	-3.37807	0.000729968	0.0327861
ENSG00000134363	678.944	-2.97136	0.501831	-5.92104	3.2e-09	1.48e-06
ENSG00000179241	2979.01	-0.73156	0.216762	-3.37495	0.000738297	0.0329941
ENSG00000167653	9.89635	-3.02044	0.709307	-4.2583	2.06e-05	0.00224149
ENSG00000123685	36.1327	-1.75947	0.521494	-3.3739	0.000741104	0.0330643
ENSG00000136807	2604.38	0.372132	0.110353	3.37221	0.000745676	0.033213
ENSG00000182013	3050.67	0.700804	0.207929	3.37041	0.00075057	0.0333754
ENSG00000147324	3764.83	-0.471193	0.139834	-3.36966	0.000752607	0.0334105
ENSG00000021355	137.176	1.77103	0.525695	3.36893	0.00075461	0.033444
ENSG00000174059	74.0478	-3.05851	0.813765	-3.75847	0.000170958	0.0115858
ENSG00000131116	1421.4	0.624211	0.185403	3.36679	0.000760493	0.0335935
ENSG00000204335	640.48	-3.09434	0.827417	-3.73976	0.000184194	0.01209
ENSG00000115841	273.828	1.53734	0.457334	3.36153	0.000775122	0.034127
ENSG00000068366	3961.56	-0.708407	0.210912	-3.35878	0.000782884	0.0344122
ENSG00000124588	1702.05	-0.789451	0.235076	-3.35828	0.000784299	0.0344179
ENSG00000270179	34.9756	1.08109	0.322202	3.35531	0.000792747	0.0347317
ENSG00000270638	30.7274	-1.15858	0.345407	-3.35425	0.000795814	0.0348091
ENSG00000134207	250.868	-3.14899	0.523011	-6.02089	1.73e-09	9.1e-07
ENSG00000224574	29.8772	-1.51082	0.451101	-3.34918	0.000810512	0.0351647
ENSG00000130584	793.142	0.702383	0.209664	3.35005	0.000807984	0.0351647
ENSG00000198682	313.187	1.58989	0.474649	3.34961	0.000809252	0.0351647
ENSG00000233216	21.2789	-3.18202	0.637051	-4.99493	5.89e-07	0.000121198
ENSG00000175832	732.294	-3.20525	0.698808	-4.58673	4.5e-06	0.000637686
ENSG00000176909	103.977	0.789424	0.236145	3.34296	0.000828891	0.035811
ENSG00000005108	4991.6	1.87834	0.561909	3.34278	0.000829423	0.035811
ENSG00000255240	16.8055	-3.20566	0.641576	-4.99654	5.84e-07	0.000121198
ENSG00000283128	62.9162	-3.26286	0.734672	-4.44125	8.94e-06	0.00114009
ENSG00000244586	360.477	1.71579	0.51359	3.34078	0.000835428	0.0359519
ENSG00000260382	50.8194	1.97478	0.591266	3.33991	0.000838058	0.0359519
ENSG00000116014	200.058	-3.29417	0.564797	-5.83248	5.46e-09	2.32e-06
ENSG00000137501	856.834	-1.41066	0.422582	-3.33819	0.000843252	0.0360591
ENSG00000234231	123.073	-1.5628	0.468296	-3.3372	0.000846257	0.0360999
ENSG00000171503	697.095	0.619638	0.185688	3.33699	0.000846903	0.0360999
ENSG00000150540	49.7354	1.03383	0.309945	3.33553	0.000851356	0.036232
ENSG00000173114	1395.3	1.49193	0.447762	3.33198	0.000862316	0.0366402
ENSG00000117625	2789.37	0.345137	0.103641	3.33014	0.00086803	0.0368245
ENSG00000167311	56.5005	-1.21264	0.364571	-3.32621	0.000880345	0.0372879
ENSG00000106278	34067.4	-1.27524	0.383475	-3.32548	0.000882679	0.0373277
ENSG00000138604	1072.25	0.798516	0.24022	3.32411	0.000887021	0.0374522
ENSG00000154548	1134.47	-0.505764	0.152218	-3.32264	0.000891703	0.0375906
ENSG00000119547	2842.76	1.0602	0.319264	3.32077	0.000897696	0.0377837
ENSG00000120889	14790.5	-0.893807	0.26941	-3.31764	0.000907815	0.0381496
ENSG00000213468	484.791	1.75144	0.528191	3.31593	0.000913395	0.0382639
ENSG00000275895	311.777	-3.33809	0.697369	-4.7867	1.7e-06	0.00029859
ENSG00000205927	121.107	-3.35463	0.868485	-3.86262	0.000112176	0.00807213
ENSG00000157578	125.499	0.929132	0.280857	3.3082	0.000938965	0.0392124
ENSG00000264070	133.022	-0.790882	0.239271	-3.30538	0.000948468	0.0393368
ENSG00000080503	2127.98	1.19771	0.362289	3.30597	0.000946491	0.0393368
ENSG00000214336	130.008	-3.39638	0.818512	-4.14946	3.33e-05	0.00324409
ENSG00000163064	49.449	-3.41636	0.93584	-3.65058	0.000261645	0.0154428
ENSG00000070193	113.599	-3.45689	0.979004	-3.53103	0.000413952	0.0215051
ENSG00000174938	762.036	1.77319	0.537017	3.30192	0.000960245	0.0397292
ENSG00000167608	366.191	-0.695816	0.210859	-3.29991	0.00096717	0.0399091
ENSG00000135506	5136.89	0.41322	0.125226	3.29979	0.000967574	0.0399091
ENSG00000151883	2021.43	-0.827167	0.250728	-3.29906	0.000970095	0.0399515
ENSG00000282458	55.458	-3.45809	0.670919	-5.15426	2.55e-07	5.98e-05
ENSG00000227948	56.6341	1.36875	0.415553	3.29379	0.000988467	0.0405211
ENSG00000181649	69.6324	-3.50614	0.784638	-4.46848	7.88e-06	0.00102366
ENSG00000080561	68.8978	1.28502	0.390255	3.29279	0.000992001	0.0406038
ENSG00000119139	653.474	-0.862816	0.26208	-3.29218	0.00099413	0.0406288
ENSG00000175170	149.707	-3.58277	0.720998	-4.96918	6.72e-07	0.000134318
ENSG00000280109	152.701	-3.70833	1.00674	-3.6835	0.000230058	0.0140283
ENSG00000198520	120.09	1.14747	0.348852	3.28927	0.00100446	0.0408639
ENSG00000156395	1279.47	-1.35806	0.413306	-3.28585	0.00101676	0.0413012
ENSG00000143013	1532.12	-0.597333	0.181849	-3.28477	0.00102064	0.0413963
ENSG00000015133	4529.25	-0.654449	0.199273	-3.28419	0.00102276	0.0414195
ENSG00000006757	152.17	1.16089	0.353774	3.28145	0.00103276	0.0417612
ENSG00000186854	1399.12	-3.74439	0.360039	-10.3999	2.48e-25	2.21e-21
ENSG00000164951	2917.91	-1.11391	0.339854	-3.2776	0.00104694	0.0422071
ENSG00000181201	114.276	-1.59958	0.488104	-3.27714	0.00104865	0.0422126
ENSG00000251493	1047.19	-4.50686	0.801686	-5.62173	1.89e-08	6.75e-06
ENSG00000068885	982.752	0.439647	0.134241	3.27505	0.00105642	0.0424581
ENSG00000230076	575.717	-5.93029	1.45447	-4.07728	4.56e-05	0.00422066
ENSG00000188522	214.917	-1.6366	0.500363	-3.27083	0.00107231	0.0429689
ENSG00000109956	2477.56	-1.10734	0.338684	-3.26953	0.00107727	0.0429689
ENSG00000114019	7313.59	-0.68669	0.210077	-3.26876	0.00108019	0.0429689
ENSG00000279407	266.571	-0.540988	0.165504	-3.26874	0.00108028	0.0429689
ENSG00000164778	879.47	-6.98611	0.90172	-7.74754	9.37e-15	1.39e-11
ENSG00000182771	762.349	1.18393	0.362573	3.26535	0.00109329	0.0434216
ENSG00000160097	1109.01	1.43136	0.438425	3.26479	0.00109545	0.0434433
ENSG00000185985	2168.56	-7.91256	1.35291	-5.84855	4.96e-09	2.18e-06
ENSG00000197301	701.485	-1.35456	0.415646	-3.25892	0.00111837	0.0442211
ENSG00000244274	97.4706	-0.729929	0.224178	-3.25602	0.00112984	0.0445431
ENSG00000282164	148.174	1.09466	0.33619	3.25607	0.00112968	0.0445431
ENSG00000097021	3726	-0.664532	0.204126	-3.25551	0.0011319	0.0445587
ENSG00000160752	5757.83	-0.82908	0.254752	-3.25446	0.0011361	0.0445928
ENSG00000249242	397.717	1.47371	0.452775	3.25484	0.00113455	0.0445928
ENSG00000203780	179.326	0.933658	0.287025	3.25288	0.00114243	0.0447755
ENSG00000138316	217.106	1.92419	0.592014	3.25025	0.00115304	0.0451252
ENSG00000173614	510.586	0.745077	0.229331	3.24892	0.00115844	0.0452706
ENSG00000261534	220.062	0.876094	0.269795	3.24726	0.0011652	0.0454684
ENSG00000227920	25.1763	1.52627	0.470321	3.24516	0.00117384	0.0457385
ENSG00000261575	13.3615	1.271	0.391904	3.24315	0.00118218	0.0459968
ENSG00000177098	75.8708	-1.44651	0.446487	-3.23977	0.00119626	0.0462756
ENSG00000168032	49.2756	-0.820448	0.253241	-3.23979	0.00119618	0.0462756
ENSG00000215788	468.985	1.28277	0.395929	3.23989	0.00119578	0.0462756
ENSG00000115008	98.5966	1.9747	0.609457	3.24009	0.00119491	0.0462756
ENSG00000135074	2928.89	-1.25924	0.388739	-3.23929	0.00119828	0.0462868
ENSG00000274541	12.8194	-1.79867	0.555472	-3.23809	0.00120335	0.0463722
ENSG00000142173	5577.01	1.77069	0.546858	3.23794	0.00120396	0.0463722
ENSG00000125826	2179.14	0.397139	0.122698	3.23672	0.00120911	0.0465038
ENSG00000166450	46399.1	-1.32842	0.410519	-3.23596	0.00121234	0.0465612
ENSG00000178752	204.287	-1.1697	0.361587	-3.2349	0.00121686	0.0466679
ENSG00000244757	34.0234	-1.96577	0.608304	-3.23155	0.00123119	0.0470825
ENSG00000184058	1280.57	-8.16713	0.933003	-8.75359	2.07e-18	6.15e-15
ENSG00000078900	399.626	-1.67911	0.520042	-3.2288	0.0012431	0.0474701
ENSG00000253166	16.5347	-1.70427	0.528001	-3.22779	0.00124752	0.0475034
ENSG00000157064	1440.8	1.86549	0.5779	3.22805	0.00124635	0.0475034
ENSG00000148935	79.0374	1.41907	0.440086	3.22453	0.00126179	0.0478978
ENSG00000278893	71.2439	1.58081	0.490294	3.2242	0.00126325	0.0478978
ENSG00000247081	274.696	1.59194	0.493668	3.22471	0.001261	0.0478978
ENSG00000280073	66.17	-1.34131	0.416159	-3.22306	0.00126828	0.0479502
ENSG00000169855	10604.1	0.504886	0.156642	3.22319	0.00126772	0.0479502
ENSG00000104361	90.9024	1.81843	0.564262	3.22267	0.00127	0.0479502
ENSG00000272447	389.779	0.597942	0.185586	3.22192	0.00127333	0.0480081
ENSG00000142627	7456.87	-1.50528	0.467744	-3.21816	0.00129014	0.0485051
ENSG00000151322	3826.09	0.91861	0.285417	3.21848	0.00128872	0.0485051
ENSG00000224566	24.81	-1.16064	0.360852	-3.21639	0.00129814	0.0486789
ENSG00000237031	32.6699	1.21303	0.377148	3.21633	0.0012984	0.0486789
ENSG00000224905	215.806	-0.682991	0.212401	-3.21558	0.00130183	0.0487394
ENSG00000109189	3292.91	-0.553832	0.172315	-3.21407	0.00130869	0.0489278
ENSG00000177807	73.4271	1.40809	0.43821	3.21327	0.00131231	0.0489947
ENSG00000236936	26.0709	-1.46923	0.457394	-3.21217	0.00131737	0.0491151
ENSG00000185033	2596.16	0.78114	0.243239	3.21141	0.00132084	0.0491762
ENSG00000250039	26.7451	-1.17029	0.364583	-3.20995	0.0013276	0.0493286
ENSG00000187952	323.116	1.13287	0.352948	3.20972	0.00132862	0.0493286
