# Supplementary material for: Bipolar disorder-iPSC derived neural progenitor cells exhibit dysregulation of store-operated Ca2+ entry and accelerated differentiation
Source: Mol Psychiatry. 2023 Jul 4;28(12):5237–50. doi: 10.1038/s41380-023-02152-6 (PMC11041787; doi:10.1038/s41380-023-02152-6)
Supplement: Supplementary file 3 — Supplementary Dataset 2. [file 41380_2023_2152_MOESM3_ESM.xlsx]

## Sheet: NPC
NPC			2 weeks differentiated			4 weeks differentiated			6 weeks differentiated
Gene Name	BD vs. HC	P value of: BD vs. HC	Gene Name	BD vs. HC	P value of: BD vs. HC	Gene Name	BD vs. HC	P value of: BD vs. HC	Gene Name	BD vs. HC	P value of: BD vs. HC
hsa-let-7a-5p	76.25	0.048	hsa-miR-555	10.15	0.0021	hsa-miR-1304-5p	8.95	0.0002	hsa-miR-1203	4.18	0.0127
hsa-let-7d-5p	30.65	0.0067	hsa-miR-1296-3p	5.24	0.0144	hsa-miR-1185-5p	5.36	0.0212	hsa-miR-296-3p	3.37	0.0392
hsa-miR-98-5p	28.01	0.0025	hsa-miR-548ad-3p	4.6	0.036	hsa-miR-34a-5p	3.24	0.0166	hsa-miR-34a-5p	2.4	0.0378
hsa-let-7i-5p	24.6	0.0036	hsa-let-7b-5p	4.18	0.0302	hsa-miR-628-5p	-1.18	0.0283	hsa-miR-765	2.24	0.0026
hsa-let-7g-5p	18.36	0.0027	hsa-miR-27a-3p	3.05	0.0118	hsa-miR-548q	-1.35	0.0021	hsa-miR-324-5p	-1.55	0.0182
hsa-let-7f-5p	15.15	0.0118	hsa-miR-23a-3p	3.02	0.0452	hsa-miR-297	-1.66	0.0304	hsa-miR-590-5p	-1.58	0.0387
hsa-let-7c-5p	10.5	0.0024	hsa-miR-24-3p	2.1	0.0402	hsa-miR-9-5p	-1.75	0.0122	hsa-miR-629-5p	-1.72	0.0008
hsa-let-7b-5p	8.21	0.0056	hsa-miR-4448	-1.29	0.0405	hsa-miR-483-5p	-1.83	0.0197	hsa-miR-425-5p	-2.03	0.0267
hsa-miR-323b-3p	7.8	0.0055	hsa-miR-185-5p	-1.37	0.024	hsa-miR-301a-5p	-1.86	0.0379	hsa-miR-486-3p	-2.7	0.0039
hsa-let-7e-5p	5.67	0.0018	hsa-miR-16-5p	-1.49	0.0343	hsa-miR-548h-5p	-1.9	0.0285	hsa-miR-4448	-3.81	0.0407
hsa-miR-100-5p	4.57	0.0014	hsa-miR-95-3p	-1.65	0.0395	hsa-miR-891b	-2.07	0.035	hsa-miR-101-3p	-7.24	0.0023
hsa-miR-491-5p	4.26	0.0456	hsa-miR-324-5p	-1.73	0.0207	hsa-miR-3605-3p	-2.34	0.03	hsa-miR-133a-3p	-7.72	0.0476
hsa-miR-502-3p	3.76	0.0493	hsa-miR-374b-5p	-1.75	0.0432	hsa-miR-146b-3p	-3.41	0.049
hsa-miR-664b-5p	3.72	0.0455	hsa-miR-629-5p	-2.09	0.0467	hsa-miR-1286	-4.02	0.0249
hsa-miR-655-3p	3.54	0.0351	hsa-miR-3168	-2.19	0.0358	hsa-miR-374a-3p	-4.33	0.0478
hsa-miR-125b-5p	3.19	0.0095	hsa-miR-664b-5p	-2.59	0.0096	hsa-miR-4448	-5.57	0.0212
hsa-miR-582-5p	3.11	0.0056	hsa-miR-1249-3p	-3	0.0366	hsa-miR-577	-6.33	0.0219
hsa-miR-9-5p	2.58	0.0042	hsa-miR-514b-5p	-3.13	0.0224	hsa-miR-520a-3p	-6.44	0.0163
hsa-miR-125a-3p	2.56	0.0383	hsa-miR-2278	-4.83	0.043	hsa-miR-512-3p	-6.45	0.0136
hsa-miR-99a-5p	2.51	0.0067	hsa-miR-3140-5p	-6.83	0.004	hsa-miR-486-3p	-9.07	0.0201
hsa-miR-125a-5p	2.3	0.0019	hsa-miR-204-5p	-8.52	0.0246
hsa-miR-23a-3p	2	0.0392	hsa-miR-144-3p	-8.91	0.0006
hsa-miR-99b-5p	1.76	0.0224	hsa-miR-873-5p	-15.9	0.0419
hsa-miR-149-5p	1.54	0.0463
hsa-miR-629-5p	1.53	0.0483
hsa-miR-30d-5p	1.38	0.0218
hsa-miR-16-5p	-1.38	0.0387
hsa-miR-128-1-5p	-1.62	0.0082
hsa-miR-874-5p	-1.69	0.0489
hsa-miR-92b-3p	-1.8	0.0375
hsa-miR-4455	-1.83	0.0104
hsa-miR-522-3p	-2.04	0.0259
hsa-miR-4488	-2.23	0.0481
hsa-miR-6724-5p	-2.28	0.0087
hsa-miR-1245a	-2.45	0.0427
hsa-miR-548y	-2.59	0.0385
hsa-miR-214-3p	-2.73	0.0383
hsa-miR-106a-5p+hsa-miR-17-5p	-3.47	0.0464
hsa-miR-92a-3p	-3.51	0.027
hsa-miR-1275	-3.67	0.0212
hsa-miR-302e	-3.96	0.0194
hsa-miR-576-3p	-4.18	0.0104
hsa-miR-328-5p	-4.2	0.0073
hsa-miR-345-3p	-4.48	0.0298
hsa-miR-126-3p	-4.58	0.0034
hsa-miR-643	-4.79	0.049
hsa-miR-939-5p	-4.97	0.0152
hsa-miR-4461	-5.07	0.0343
hsa-miR-891a-5p	-5.55	0.0016
hsa-miR-548n	-6.84	0.01
